# Supplementary material for: 'Not all that burns is wood'. A social perspective on fuel exploitation and use during the Indus urban period (2600-1900 BC)
Source: PLoS One. 2018 Mar 7;13(3):e0192364. doi: 10.1371/journal.pone.0192364 (PMC5841642; doi:10.1371/journal.pone.0192364)
Supplement: S1 Dataset — (XLS) [file pone.0192364.s002.xls]

## Sheet: weights-volumes
	samID	feature	Trench	Mound	quality	period	weight	volume	notes
1990	3041-2	38		E	3	3B/c	0.12	0.3	1	Pit 38 (2 layers)
1990	3041-3	38		E	3	3B/C	0.12	0.3
1990	3063-1	70		E	3	3B/c	0.12	0.3	2
1990	3063-2	70		E	3	3B/C	0.12	0.3
2000	2147-1	78	54	E	1	3A/B	1.26	5		mud-plastered floor below hearth 77
1990	3045-1	43a		E	2	3B	0.11	0.5	1	part of the same floor level (different levels?) associated with hearth 36
1990	3045-2	43a		E	2	3B	0.06	0.3
1990	3045-1	43b		E	2	3B	0.95	4	2
1990	3045-2	43b		E	2	3B	0.49	2
1990	3045	43c		E	2	3B	0.28	1.3	3
1990	3045-1	43d		E	2	3B	1.42	5	4
1990	3045-2	43d		E	2	3B	0.58	2.5
1993	4065	41	10W	ET	1-2	3B	0.06	0.1		several thin floor layers
2000	2127-1	46	54	E	1	3A	0.65	1.5		hearth 38; radiocarbon dated Beta-163714: 2546-2215
2000	2127-2	46	54	E	1	3A	0.63	2
2000	2168	108	54	E	1	3B	0.36	1		hearth 109
2000	2169	110	54	E	1	3B	0.62	2.5		hearth 112, hearth 113
2000	2220	163	54	E	1	3B	0.4	2		hearth 167
2000	2221	164	54	E	1	3B	0.2	0.5
2000	2236	181	54	E	1	3B	0.55	3	1	hearth 180
2000	2268	223	54	E	1	3B	0.07	0.5	2	floor plaster above hearth 180?
2000	2884	174	54	E	1	3B	0.67	3	3	structure of hearth 180?
2000	2243	189	54	E	1	3B	1.02	4		very shallow hearth, could be a secondary deposit of ash
2000	2254	202	54	E	1	3B	0.07	0.4		hearth 200; fill includes ash, charcoal and sediment suggesting later fill
2000	2266	221	54	E	1	3B	0.06	0.5		lower ashy fill of hearth 203; material from this lot is probably spill of hearth 205 which is later than 203
1990	3034	26		E	1	3B	0.22	0.2	1	hearth 36
1990	3054-1	46		E	1	3B	8.79	36	2	new feature number for hearth 36 (the pottery was mixed), interpreted as a oven/hearth/tandoor and radiocarbon dated Ql-4484: 2198-1987 cal BC (23-sigma) and WIS-2219: 2568-2147 cal Bc
1990	3054-2	46		E	1	3B	3.54	12
1990	3159-2	95		E	1	3B	2.09	7	3	lower levels of hearth 36 (=46)
1990	3159-3	95		E	1	3B	1.89	8
1990	3159-4	95		E	1	3B	1.73	7
1990	3168a	207		E	1	3B	0.19	0.5	4	hearth 36 (=46); radiocarbon dated QL-4483: 2288-2048 cal BC (2-sigma); WIS-2220: 2459-2039 cal BC (2-sigma)
1990	3080-1	112		E	1	3C	1.26	4		hearth 111
1990	3080-2	112		E	1	3C	1.94	7
1990	3108-1	4 6122		E	1-2	3C	0.03	0.1		hearth 10
1990	3108-2	4 6122		E	1-2	3C	1.01	4
1990	3288	291		E	1	3A	0.71	2.5		hearth 291; radiocarbon dated WIS-2216: 2578-2200
1993	4054-1	13	10W	ET	2	3B	0.53	1.5		Upper levels of hearth 25; radiocarbon dated A-7522: 2470-2143
1993	4208	7			F	3B	0.51	2		ash compact with chacoal at bottom and rear of the hearth; radiocarbon dated Az-7525: 2464-1950
1993	4331-4	256	10W	ET	F	3B/C	0.66	3.5		lowest level of hearth 210; radiocarbon dated QL-4730: 2465-2282 AZ-7529: 2575-2141
1997	6670	474 418	9	ET	2	3B	0.79	6		hearth 457

## Sheet: data
		Absolute numbers
	Context type	Pits		Floors			Fireplaces
	Period	3B/C		3A/B	3B		3A		3B																	3C
	Lot	3041-2	3063-1	2147-1	3045-1	4065	2127-1	3288	2168	2169	2220	2221	2236	2268	2884	2243	2254	2266	3034	3054-1	3159	3168a	4054-1	4208	6670	3080-2	3108-1	TOT
	Feature	38	70	78	43a	41	46	291	108	110	163	164	181	223	174	189	202	221	26	46	95	207	13	7	474 418	112	4 6122	AN	RN %
DRY THORN SCRUBLAND	Acacia sp.	13			36		3			3			8	8							2			2	9		7	91	4.50049
	Acacia senegal				5																							5	0.24728
	Prosopis sp.	8			1				7																			16	0.791296
	Prosopis farcta			4	7															5	3		3			1		23	1.13749
	Prosopis cineraria				2										5					3	6		5			7		28	1.38477
	Senna sp.												3		1													4	0.197824
	Ziziphus sp.	4			15							10								2								31	1.53314
	Ziziphus nummularia	3		2	5																							10	0.49456
	Ziziphus mauritiana	9					9	1							2						17				1	2		41	2.0277
	Salvadora sp.	18		12	45	4																						79	3.90702
	Salvadora persica	23			21			5			1	5	3		9	4		3		5			2		12	15		108	5.34125
	Salvadora oleoides				2		42	8	26	15					3	8	1	8		10	7	3	14	15		8	2	172	8.50643
	Azadirachta indica				4																							4	0.197824
	Clerodendrum sp.				13																							13	0.642928
	Calotropis procera				5			1					6												3			15	0.74184
	Suaeda monoica				4																							4	0.197824
	Capparis decidua																									4		4	0.197824
	Leptadenia pyrotecnica															1												1	0.049456
RIVERINE	Acacia nilotica	22	6		13																							41	2.0277
	Tamarix aphylla	15	2	29	101		5	13	2	7			1		20	73	9		10	211	216	11		8	23	24	75	855	42.2849
	Dalbergia sissoo	2																										2	0.098912
	Populus euphratica	4																								1		5	0.24728
OTHER	Phoenix dactylifera/sylvestris				7			4	4			3			3									1	2			24	1.18694
	Monocotyledon	14		1	2																							17	0.840752
	Olea ferruginea				1						16		1		2									3	18			41	2.0277
	Ficus sp.	2			1		1		3	3			8	2	1													21	1.03858
	Pistcia integerrima										6						1											7	0.346192
MOUNTAIN FOREST	Pinus sp.		11	47	52					1	1															28		140	6.92384
	Pinus sp. compression wood			9											3				8							7		27	1.33531
	Conifer								1																	3		4	0.197824
	Cedrus deodara																									62		62	3.06627
	Cedrus deodara comp. wood																									15		15	0.74184
	Quercus sp.																									20		20	0.98912
	cf. Viburnum sp.																									4		4	0.197824
	Morus macroura												8															8	0.395648
	Unidentified type 1			6	9	5																						20	0.98912
	Undetermined	20	3	3	21	1			3	4			1		1	3				2	3	1	3	1	2	8	2	82	4.05539
	TOT	157	22	113	350	10	60	32	46	33	24	18	39	10	50	89	11	11	18	238	254	15	27	30	70	209	86	2022	100
	tot - undetermined	137	19	110	329	9	60	32	43	29	24	18	38	10	49	86	11	11	18	236	251	14	24	29	68	201	84	1940	95.9446
		Relative numbers (%)
	Context type	Pits		Floors			Fireplaces
	Period	3B/C		3A/B	3/B		3A		3B																	3C
	Lot	3041-2	3063-1	2147-1	3045-1	4065	2127-1	3288	2168	2169	2220	2221	2236	2268	2884	2243	2254	2266	3034	3054-1	3159	3168a	4054-1	4208	6670	3080-2	3108-1
	Feature	38	70	78	43a	41	46	291	108	110	163	164	181	223	174	189	202	221	26	46	95	207	13	7	474 418	112	4 6122
DRY THORN SCRUBLAND	Acacia sp.	8.28025			10.2857		5			9.09091			20.5128	80							0.787402			6.66667	12.8571	0	8.13953
	Acacia senegal				1.42857
	Prosopis sp.	5.09554							15.2174
	Prosopis farcta			3.53982																2.10084	1.1811		11.1111
	Prosopis cineraria														10					1.2605	2.3622		18.5185			3.34928
	Senna sp.												7.69231		2					0
	Ziziphus sp.	2.54777			4.28571							55.5556	0							0.840336
	Ziziphus nummularia	1.91083		1.76991	1.42857
	Ziziphus mauritiana	5.73248					15	3.125							4						6.69291				1.42857	0.956938
	Salvadora sp.	11.465		10.6195	12.8571	40
	Salvadora persica	14.6497						15.625			4.16667	27.7778	7.69231		18	4.49438		27.2727		2.10084			7.40741		17.1429	7.17703
	Salvadora oleoides						70	25	56.5217	45.4545					6	8.98876	9.09091	72.7273		4.20168	2.75591	20	51.8519	50		3.82775	2.32558
	Azadirachta indica				1.14286
	Clerodendrum sp.
	Calotropis procera							3.125					15.3846												4.28571
	Suaeda monoica
	Capparis decidua																									1.91388
	Leptadenia pyrotecnica															1.1236
RIVERINE	Acacia nilotica	14.0127	27.2727
	Tamarix aphylla	9.55414	9.09091	25.6637	28.8571		8.33333	40.625	4.34783	21.2121			2.5641		40	82.0225	81.8182		55.5556	88.6555	85.0394	73.3333	0	26.6667	32.8571	11.4833	87.2093
	Dalbergia sissoo	1.27389
	Populus euphratica	2.54777
OTHER	Phoenix dactylifera/sylvestris							12.5	8.69565			16.6667			6									3.33333	2.85714
	Monocotyledon	8.9172		0.884956
	Olea ferruginea										66.6667		2.5641		4									10	25.7143
	Ficus sp.	1.27389					1.66667		6.52174	9.09091			20.5128	20	2
	Pistcia integerrima										25						9.09091
MOUNTAIN FOREST	Pinus sp.		50	41.5929						3.0303	4.16667															13.3971
	Pinus sp. compression wood			7.9646											6				44.4444							3.34928
	Conifer								2.17391																	1.43541
	Cedrus deodara																									29.6651
	Cedrus deodara comp. wood																									7.17703
	Quercus sp.																									9.56938
	cf. Viburnum sp.																									1.91388
	Morus macroura												20.5128
	?			5.30973	2.57143	50
	Undetermined	12.7389	13.6364	2.65487	6	10			6.52174	12.1212	0	0	2.5641	0	2	3.37079	0	0	0	0.840336	1.1811	6.66667	11.1111	3.33333	2.85714	3.82775	2.32558
	TOT	100	100	100	100	100	100	100	100	100	100	100	100	100	100	100	100	100	100	100	100	100	100	100	100	100	100

## Sheet: descriptions
	Below, the description of species not included in the reference collection are presented.
	The charaters observed are reported as they were used to check the identification on the Inside Wood database.
	Character nubers are based on the IAWA lists for softwood and hardwood identification.
	Prosopis farcta
1	Growth ring boundaries distinct
5	Wood diffuse-porous
11	Vessel clusters common
13	Simple perforation plates
22	Intervessel pits alternate
29	Vestured pits
65	Septate fibres present
66	Non-septate fibres present
69	Fibres thin- to thick-walled
76	Axial parenchyma diffuse
80	Axial parenchyma aliform
97	Ray width 1 to 3 cells
104	All ray cells procumbent
169	India, Pakistan, Sri Lanka
	Tamarix aphylla
1	Growth ring boundaries distinct
5	Wood diffuse-porous
13	Simple perforation plates
22	Intervessel pits alternate
66	Non-septate fibres present
69	Fibres thin- to thick-walled
79	Axial parenchyma vasicentric
83	Axial parenchyma confluent
99	Larger rays commonly > 10-seriate
102	Ray height > 1 mm
106	Body ray cells procumbent with one row of upright and / or square marginal cells
107	Body ray cells procumbent with mostly 2-4 rows of upright and / or square marginal cells
120	Axial parenchyma and / or vessel elements storied
169	India, Pakistan, Sri Lanka
	Dalbergia sissoo
5	Wood diffuse-porous
13	Simple perforation plates
22	Intervessel pits alternate
45v	Vessels of two distinct diameter classes, wood not ring-porous
61	Fibres with simple to minutely bordered pits
66	Non-septate fibres present
69	Fibres thin- to thick-walled
70	Fibres very thick-walled
80	Axial parenchyma aliform
82	Axial parenchyma winged-aliform
83	Axial parenchyma confluent
104	All ray cells procumbent
120	Axial parenchyma and / or vessel elements storied
122	Rays and / or axial elements irregularly storied
169	India, Pakistan, Sri Lanka
	Popolus euphratica
1	Growth ring boundaries distinct
2	Growth ring boundaries indistinct or absent
5	Wood diffuse-porous
7v	Vessels in diagonal and / or radial pattern
13	Simple perforation plates
22	Intervessel pits alternate
23	Shape of alternate pits polygonal
66	Non-septate fibres present
68	Fibres very thin-walled
69	Fibres thin- to thick-walled
75v	Axial parenchyma absent or extremely rare
89	Axial parenchyma in marginal or in seemingly marginal bands
96	Rays exclusively uniseriate
104	All ray cells procumbent
	Phoenix dactylifera/sylvestris
	Monocotyledon structure with vascular bounds embedded in parenchyma.
	Olea ferruginea
1	Growth ring boundaries distinct
5	Wood diffuse-porous
13	Simple perforation plates
22	Intervessel pits alternate
56	Tyloses common
65	Septate fibres present
66	Non-septate fibres present
76	Axial parenchyma diffuse
79	Axial parenchyma vasicentric
83	Axial parenchyma confluent
97	Ray width 1 to 3 cells
106	Body ray cells procumbent with one row of upright and / or square marginal cells
107	Body ray cells procumbent with mostly 2-4 rows of upright and / or square marginal cells
169	India, Pakistan, Sri Lanka
	Pistacia integerrima
1	Growth ring boundaries distinct
3	Wood ring-porous
6	Vessels in tangential bands
7	Vessels in diagonal and / or radial pattern
11	Vessel clusters common
13	Simple perforation plates
22	Intervessel pits alternate
36	Helical thickenings in vessel elements present
56	Tyloses common
65	Septate fibres present
66	Non-septate fibres present
69	Fibres thin- to thick-walled
79	Axial parenchyma vasicentric
89v	Axial parenchyma in marginal or in seemingly marginal bands
97v	Ray width 1 to 3 cells
98v	Larger rays commonly 4 - to 10 seriate
106	Body ray cells procumbent with one row of upright and / or square marginal cells
107	Body ray cells procumbent with mostly 2-4 rows of upright and / or square marginal cells
169	India, Pakistan, Sri Lanka
	Pinus sp.
40	Growth ring boundaries distinct
41	Transition from early to latewood abrupt
44	Tracheid pits in radial walls uniseriate
90	Cross-field pitting fenestriform
103	Average rays height 8-15 cells
109	Axial intercellular (resin) canals present
110	Radial intercellular (resin) canals present
	Cedrus deodara
43	Transition from early to latewood gradual
44	Tracheid pits in radial walls uniseriate
56	Tracheid pits with scalloped torus present
93	Cross-field pitting cupressoid
103	Average rays height 8-15 cells
104	Average rays height 16-30 cells
	Morus macroura
1	Growth ring boundaries distinct
4	Wood semi-ring-porous
13	Simple perforation plates
22	Intervessel pits alternate
56	Tyloses common
66	Non-septate fibres present
69	Fibres thin- to thick-walled
79	Axial parenchyma vasicentric
89	Axial parenchyma in marginal or in seemingly marginal bands
98	Larger rays commonly 4 - to 10 seriate
106	Body ray cells procumbent with one row of upright and / or square marginal cells
169	India, Pakistan, Sri Lanka
	Viburnum sp.
1	Growth ring boundaries distinct
5	Wood diffuse-porous
9v	Vessels exclusively solitary (90% or more)
12	Solitary vessel outline angular
14	Scalariform perforation plates
17	Scalariform perforation plates with 20 - 40 bars
21	Intervessel pits opposite
22	Intervessel pits alternate
36v	Helical thickenings in vessel elements present
66	Non-septate fibres present
69	Fibres thin- to thick-walled
76	Axial parenchyma diffuse
78	Axial parenchyma scanty paratracheal
97	Ray width 1 to 3 cells
98	Larger rays commonly 4 - to 10 seriate
102	Ray height > 1 mm
108	Body ray cells procumbent with over 4 rows of upright and / or square marginal cells
	Quercus sp.
1	Growth ring boundaries distinct
3	Wood ring-porous
7	Vessels in diagonal and / or radial pattern
8	Vessels in dendritic pattern
9	Vessels exclusively solitary (90% or more)
13	Simple perforation plates
22	Intervessel pits alternate
66	Non-septate fibres present
69	Fibres thin- to thick-walled
76	Axial parenchyma diffuse
79	Axial parenchyma vasicentric
86	Axial parenchyma in narrow bands or lines up to three cells wide
99	Larger rays commonly > 10-seriate
102	Ray height > 1 mm
103	Rays of two distinct sizes
104	All ray cells procumbent
