# Supplementary material for: 'Not all that burns is wood'. A social perspective on fuel exploitation and use during the Indus urban period (2600-1900 BC)
Source: PLoS One. 2018 Mar 7;13(3):e0192364. doi: 10.1371/journal.pone.0192364 (PMC5841642; doi:10.1371/journal.pone.0192364)
Supplement: S2 Dataset — (XLS) [file pone.0192364.s003.xls]

## Sheet: weights-volumes
	Site	Year	ID	Trench	Soil volume (L)	Charcoal weight (g)	Charcoal volume (ml)
1	KMR	2007/2008	A006	AA17	15	0.1192	<1
2	KMR	2007/2008	A007	AA17	100	2.1968	7
3	KMR	2007/2008	FL002	FF29	hand-picked	2.299	6
4	KMR	2007/2008	FP003	AA17	7	0.0081	<1
5	KMR	2007/2008	FP004	Z17	14	0.3066	1.4
6	KMR	2007/2008	FP005 IV	Z17	70	0.1871	1
7	KMR	2007/2008	HL009	Z17	15	0.2623	1.2
8	KMR	2007/2008	HL009B	Z17	15	1.1268	4
9	KMR	2007/2008	HL013	Z30	100	1.0708	3.5
10	KMR	2007/2008	HL014	Z30	100	4.8651	13.5

## Sheet: ID
		Absolute numbers
	ID	A006	A007	FL002	FP003	FP004	FP005	HL009	HL009B	HL013	HL014	TOT
	quadrant	AA17	AA17	FF29	AA17	Z17	Z17	Z17	Z17	Z30	Z30	AN	%
DRY THORN SCRUBLAND	Ziziphus nummularia		26			24	68		30		16	164	13.4206
	Azadirachta indica	9	14	15	2	17		12		10	13	92	7.52864
	Ziziphus sp.	12						30		29	15	86	7.03764
	Capparis decidua	1	11	11			8	17	12	3	19	82	6.71031
	Salvadora persica		24			12	20		11		10	77	6.30115
	Prosopis cineraria		3	28		9			8		13	61	4.99182
	Salvadora sp.				3	25		17		9		54	4.41899
	Acacia senegal	15	18		1				8		7	49	4.00982
	Calotropis procera			14			4		6	4	4	32	2.61866
	Senna siamea			13					6			19	1.55483
	Acacia sp.	2	1			4			6		4	17	1.39116
	Cordia sp.		15									15	1.2275
	Clerodendrum sp.		3						7			10	0.818331
	Ziziphus mauritiana		6									6	0.490998
	Salvadora oleoides		3									3	0.245499
RIVERINE	Acacia nilotica		7	33		12		10	12		13	87	7.11948
	Tamarix aphylla										5	5	0.409165
	Dalbergia sissoo	4										4	0.327332
MANGROVE	Avicennia marina		3			8			19		4	34	2.78232
ECOLOGICALLY NOT MEANINGFUL	cf. Wrightia tintoria						10					10	0.818331
	Ficus sp.			8								8	0.654664
	Myristica cf. malabarica									7		7	0.572831
	cf. Phoenix sylvestris									1		1	0.0818331
	Type A	22				8		2				32	2.61866
	Type C	5										5	0.409165
NON-WOOD	Monocotyledon					13	2					15	1.2275
	Leaf fragment							1				1	0.0818331
	Bark fragments		3									3	0.245499
	Undetermined	11	30	14	5	23	29	33	22	41	35	243	19.8854
	TOT	81	167	136	11	155	141	122	147	104	158	1222	100
		Relative Numbers (%)
		A006	A007	FL002	FP003	FP004	FP005	HL009	HL009B	HL013	HL014
		AA17	AA17	FF29	AA17	Z17	Z17	Z17	Z17	Z30	Z30
DRY THORN SCRUBLAND	Ziziphus nummularia		15.5689			15.4839	48.227		20.4082		10.1266
	Azadirachta indica	11.1111	8.38323	11.0294	18.1818	10.9677		9.83607		9.61538	8.22785
	Ziziphus sp.	14.8148						24.5902		27.8846	9.49367
	Capparis aphylla	1.23457	6.58683	8.08824			5.67376	13.9344	8.16327	2.88462	12.0253
	Salvadora persica		14.3713			7.74194	14.1844		7.48299		6.32911
	Prosopis cineraria		1.79641	20.5882		5.80645			5.44218		8.22785
	Salvadora sp.				27.2727	16.129		13.9344		8.65385
	Acacia senegal	18.5185	10.7784		9.09091				5.44218		4.43038
	Calotropis procera			10.2941			2.83688		4.08163	3.84615	2.53165
	Senna siamea			9.55882					4.08163
	Acacia sp.	2.46914	0.598802			2.58065			4.08163		2.53165
	Cordia sp.		8.98204
	Clerodendrum		1.79641						4.7619
	Ziziphus mauritiana		3.59281
	Salvadora oleoides		1.79641
RIVERINE	Acacia nilotica		4.19162	24.2647		7.74194		8.19672	8.16327		8.22785
	Tamarix aphylla										3.16456
	Dalbergia sissoo	4.93827
MANGROVE	Avicennia marina		1.79641			5.16129			12.9252		2.53165
ECOLOGICALLY NOT MEANINGFUL	cf. Wrightia tintoria						7.0922
	Ficus sp.			5.88235
	Myristica cf. malabarica									6.73077
	cf. Phoenix sylvestris									0.961538
	A	27.1605				5.16129		1.63934
	C	6.17284
NON-WOOD	Monocot					8.3871	1.41844
	Leaf fragment							0.819672
	Bark fragments		1.79641
	Undetermined	13.5802	17.9641	10.2941	45.4545	14.8387	20.5674	27.0492	14.966	39.4231	22.1519
	TOT	100	100	100	100	100	100	100	100	100	100

## Sheet: descriptions
	Below, the description of species not included in the reference collection are presented.
	The charaters observed are reported as they were used to check the identification on the Inside Wood database.
	Character nubers are based on the IAWA lists for softwood and hardwood identification.
	Tamarix aphylla
1	Growth ring boundaries distinct
5	Wood diffuse-porous
13	Simple perforation plates
22	Intervessel pits alternate
66	Non-septate fibres present
69	Fibres thin- to thick-walled
79	Axial parenchyma vasicentric
83	Axial parenchyma confluent
99	Larger rays commonly > 10-seriate
102	Ray height > 1 mm
106	Body ray cells procumbent with one row of upright and / or square marginal cells
107	Body ray cells procumbent with mostly 2-4 rows of upright and / or square marginal cells
120	Axial parenchyma and / or vessel elements storied
169	India, Pakistan, Sri Lanka
	Dalbergia sissoo
5	Wood diffuse-porous
13	Simple perforation plates
22	Intervessel pits alternate
45v	Vessels of two distinct diameter classes, wood not ring-porous
61	Fibres with simple to minutely bordered pits
66	Non-septate fibres present
69	Fibres thin- to thick-walled
70	Fibres very thick-walled
80	Axial parenchyma aliform
82	Axial parenchyma winged-aliform
83	Axial parenchyma confluent
104	All ray cells procumbent
120	Axial parenchyma and / or vessel elements storied
122	Rays and / or axial elements irregularly storied
169	India, Pakistan, Sri Lanka
	Avicennnia marina
2	Growth ring boundaries indistinct or absent
5	Wood diffuse-porous
7	Vessels in diagonal and / or radial pattern
10	Vessels in radial multiples of 4 or more common
13	Simple perforation plates
22	Intervessel pits alternate
66	Non-septate fibres present
70	Fibres very thick-walled
78	Axial parenchyma scanty paratracheal
79	Axial parenchyma vasicentric
97v	Ray width 1 to 3 cells
98v	Larger rays commonly 4 - to 10 seriate
109	Rays with procumbent, square and upright cells mixed throughout the ray
	Wrightia tinctoria
2	Growth ring boundaries indistinct or absent
5	Wood diffuse-porous
10v	Vessels in radial multiples of 4 or more common
13	Simple perforation plates
22	Intervessel pits alternate
69	Fibres thin- to thick-walled
97	Ray width 1 to 3 cells
107	Body ray cells procumbent with mostly 2-4 rows of upright and / or square marginal cells
169	India, Pakistan, Sri Lanka
	Myristica cf. malhabarica
2	Growth ring boundaries indistinct or absent
5	Wood diffuse-porous
14	Scalariform perforation plates
15	Scalariform perforation plates with <= 10 bars
22	Intervessel pits alternate
56	Tyloses common
66	Non-septate fibres present
69	Fibres thin- to thick-walled
89v	Axial parenchyma in marginal or in seemingly marginal bands
97	Ray width 1 to 3 cells
106v	Body ray cells procumbent with one row of upright and / or square marginal cells
	Phoenix dactylifera/sylvestris
	Monocotyledon structure with vascular bounds embedded in parenchyma.
