# Supplementary material for: 'Not all that burns is wood'. A social perspective on fuel exploitation and use during the Indus urban period (2600-1900 BC)
Source: PLoS One. 2018 Mar 7;13(3):e0192364. doi: 10.1371/journal.pone.0192364 (PMC5841642; doi:10.1371/journal.pone.0192364)
Supplement: S3 Dataset — (XLS) [file pone.0192364.s004.xls]

## Sheet: weights-volumes
	ID	Soil volume (L)	Charcoal weight	Charcoal volume (ml)
1	P001 Es4	20	0.1102	< 1
2	P002 Fp1	20	0.1248	< 1
3	FP001 Es4	20	0.1283	< 1
4	FP002 Es4	10	0.3775	1.8
5	FP003 Es4	20	0.0838	<1
6	A001 Eh2	20	3.4491	17+3
7	HL003 Es4	10	0.3659	1
8	HL011 Et4	20	0.1288	1
9	HL024 Es4	20	0.1238	< 1
10	HL010 Es4	20	0.146	< 1
11	HL017 Es4	10	0.112	< 1
12	HL001 Es4	20	0.0601	< 1
13	HL009 Et2	20	0.0702	< 1
14	HL020 Es4	20	0.1601	< 1
15	HL022 Es4	20	0.1692	< 1
16	HL006 Es4	20	0.0441	< 1

## Sheet: data
		Absolute numbers
		Pit		Fireplace					Floor			Occuapation level
		SKP 08 P001 Es4	SKP 08 P002 Fp1	SKP 08 FP001 Es4	SKP 08 FP002 Es4	SKP 08 FP003 Es4	SKP 08 HL003 Es4	SKP 08 HL010 Es4	SKP 08 HL011 Es4	SKP 08 HL024 Es4	SKP 08 HL022 ES4	SKP 08 HL017 Es4	SKP 08 HL001 Es4	SKP 08 HL009 Es4	SKP 08 HL020 Es4	SKP 08 HL006 ES4	AN	RN
DRY THORN SCRUBLAND	Acacia senegal				13							1					14	1.83727
	Prosopis cineraria							13		12							25	3.28084
	Salvadora sp.				12		2			6			5		20	8	53	6.95538
	Salvadora oleoides			1		1						4					6	0.787402
	Salvadora persica	7		7		6			20								40	5.24934
	Capparis decidua		40			5		8	17	5	10		6			7	98	12.8609
	Ziziphus nummularia		5			8		49								9	71	9.31759
	Ziziphus sp.						6		5	5		5					21	2.75591
	Azadirachta indica		8	31					10			9	4	7	22		91	11.9423
	Leptadenia pyrotechnica					2											2	0.262467
	Calotropis procera								6								6	0.787402
RIVERINE	Acacia nilotica	15		1	48		30		5			7					106	13.9108
MANGROVE	Bruguiera gymnorrhiza										18						18	2.3622
	Unidentified type 1														5		5	0.656168
	Unidentified type 2				10												10	1.31234
	Unidentified type 3													6	10		16	2.09974
	Unidentified type 4							4	3				1	13			21	2.75591
	Parenchyma		1									2					3	0.393701
	Undetermined	4	6	6	25	19	14	8	18	6	4	7	3	12	12	12	156	20.4724
	TOT	26	60	46	108	41	52	82	84	34	32	35	19	38	69	36	762	100
		Relative count
		SKP 08 P001 Es4	SKP 08 P002 Fp1	SKP 08 FP001 Es4	SKP 08 FP002 Es4	SKP 08 FP003 Es4	SKP 08 HL003 Es4	SKP 08 HL010 Es4	SKP 08 HL011 Es4	SKP 08 HL024 Es4	SKP 08 HL022 ES4	SKP 08 HL017 Es4	SKP 08 HL001 Es4	SKP 08 HL009 Es4	SKP 08 HL020 Es4	SKP 08 HL006 ES4
DRY THORN SCRUBLAND	Acacia senegal				12.037							2.85714
	Prosopis cineraria							15.8537		35.2941
	Salvadora sp.				11.1111		3.84615			17.6471			26.3158		28.9855	22.2222
	Salvadora oleoides			2.17391		2.43902						11.4286
	Salvadora persica	26.9231		15.2174		14.6341			23.8095
	Capparis decidua		66.6667			12.1951		9.7561	20.2381	14.7059	31.25		31.5789			19.4444
	Ziziphus nummularia		8.33333			19.5122		59.7561								25
	Ziziphus sp.						11.5385		5.95238	14.7059		14.2857
	Azadirachta indica		13.3333	67.3913					11.9048			25.7143	21.0526	18.4211	31.8841
	Leptadenia pyrotechnica					4.87805
	Calotropis procera								7.14286
RIVERINE	Acacia nilotica	57.6923		2.17391	44.4444		57.6923		5.95238			20
MANGROVE	Bruguiera gymnorrhiza										56.25
	Unid 1														7.24638
	unid 2				9.25926
	unid 3													15.7895	14.4928
	unid 4							4.87805	3.57143				5.26316	34.2105
	Parenchyma		1.66667									5.71429
	Unid	15.3846	10	13.0435	23.1481	46.3415	26.9231	9.7561	21.4286	17.6471	12.5	20	15.7895	31.5789	17.3913	33.3333
	TOT	100	100	100	100	100	100	100	100	100	100	100	100	100	100	100

## Sheet: descriptions
	Below, the description of species not included in the reference collection are presented.
	The charaters observed are reported as they were used to check the identification on the Inside Wood database.
	Character nubers are based on the IAWA lists for softwood and hardwood identification.
	Bruguiera gimnorrhyza
2	Growth ring boundaries indistinct or absent
5	Wood diffuse-porous
14	Scalariform perforation plates
15	Scalariform perforation plates with <= 10 bars
16v	Scalariform perforation plates with 10 - 20 bars
20	Intervessel pits scalariform
66	Non-septate fibres present
69	Fibres thin- to thick-walled
70	Fibres very thick-walled
78	Axial parenchyma scanty paratracheal
98	Larger rays commonly 4 - to 10 seriate
102	Ray height > 1 mm
105	All ray cells upright and / or square
108	Body ray cells procumbent with over 4 rows of upright and / or square marginal cells
169	India, Pakistan, Sri Lanka
