# Supplementary material for: 'Not all that burns is wood'. A social perspective on fuel exploitation and use during the Indus urban period (2600-1900 BC)
Source: PLoS One. 2018 Mar 7;13(3):e0192364. doi: 10.1371/journal.pone.0192364 (PMC5841642; doi:10.1371/journal.pone.0192364)
Supplement: S4 Dataset — (XLS) [file pone.0192364.s005.xls]

## Sheet: weights-volumes
	ID	feature	Soil volume	Tot charred weight	Tot charred volume	Seeds weight	Seeds volume	Charcoal weight	Charcoal volume	vol/soil	weight/soil
1	5	106	20	0.1341	< 0.5	0.1198	0.25	0.0143	0.2	0.01	0.000715
2	7	107	20	0.2581	0.75	0.1714	0.5	0.0867	0.25	0.0125	0.004335
6	16	114	20	0.1417	0.5	0.1099	0.25	0.0318	0.2	0.01	0.00159
9	22	117	20	0.3424	< 1	0.2765	0.75	0.0659	0.2	0.01	0.003295
10	24	118	18	0.069	< 0.5	0.0552	<0. 25	0.0138	0.2	0.0111111	0.000766667
11	30	121	20	0.1012	0.5	0.0939	0.25	0.0073	0.2	0.01	0.000365
13	38	125	20	1.2639	4.5	1.1438	4	0.1201	0.5	0.025	0.006005
3	9	108	20
4	11	110	20	0.4923	1.5	0.3554	1	0.1369	0.5	0.025	0.006845
5	14	112	20	0.3717	1.2	0.3253	1	0.0464	0.2	0.01	0.00232
14	42	127	20	0.1215	0.5	0.0899	0.25	0.0316	0.2	0.01	0.00158
15	44	128	20	0.1973	0.75	0.1624	0.5	0.0349	0.2	0.01	0.001745
7	18	115	20	0.0288	< 0.5	0.0254	< 0.25	0.0034	0.2	0.01	0.00017
8	20	116	20	0.0301	< 0.5	0.0287	<0.25	0.0014	0.2	0.01	7e-05
12	32	122	20	0.6899	2.3	0.5762	1.7	0.1137	0.5	0.025	0.005685

## Sheet: data
		Absolute count
	ID	5	7	9	11	14	16	18	20	22	24	30	32	38	42	44	TOT
	Feature	106	107	108	110	112	114	115	116	117	118	121	122	125	127	128	AN	RN%
WOOD	Salvadora persica			3													3	0.755668
	Azadirachta indica	2															2	0.503778
	Capparis decidua			7									41	2		17	67	16.8766
	Balanites aegyptiaca						4			2							6	1.51134
	cf. Aerva javanica		3														3	0.755668
EXOTIC	cf. Pistacia integerrima			1													1	0.251889
NON-WOODY	Monocotyledon	6	11	9	20	19	2		2	32	7	5	2	43	36	14	208	52.3929
	parenchyma													47			47	11.8388
	leaf fragment												1	5		1	7	1.76322
	grass										1						1	0.251889
	Undetermined	3	15	6	2	5	2	2		1	4	1	1	8		2	52	13.0982
	TOT	11	29	26	22	24	8	2	2	35	12	6	45	105	36	34	397	100
		Relative number
	ID	5	7	9	11	14	16	18	20	22	24	30	32	38	42	44
	Feature	106	107	108	110	112	114	115	116	117	118	121	122	125	127	128
WOOD	Salvadora persica			11.5385
	Azadirachta indica	18.1818
	Capparis decidua			26.9231									91.1111	1.90476		50
	Balanites aegyptiaca						50			5.71429
	cf. Aerva javanica		10.3448
EXOTIC	cf. Pistacia integerrima			3.84615
NON-WOODY	Monocotyledon	54.5455	37.931	34.6154	90.9091	79.1667	25		100	91.4286	58.3333	83.3333	4.44444	40.9524	100	41.1765
	parenchyma													44.7619
	leaf fragment												2.22222	4.7619		2.94118
	grass										8.33333
	Undetermined	27.2727	51.7241	23.0769	9.09091	20.8333	25	100		2.85714	33.3333	16.6667	2.22222	7.61905		5.88235
	TOT	100	100	100	100	100	100	100	100	100	100	100	100	100	100	100

## Sheet: descriptions
	Below, the description of species not included in the reference collection are presented.
	The charaters observed are reported as they were used to check the identification on the Inside Wood database.
	Character nubers are based on the IAWA lists for softwood and hardwood identification.
	Pistacia integerrima
1	Growth ring boundaries distinct
3	Wood ring-porous
6	Vessels in tangential bands
7	Vessels in diagonal and / or radial pattern
11	Vessel clusters common
13	Simple perforation plates
22	Intervessel pits alternate
36	Helical thickenings in vessel elements present
56	Tyloses common
65	Septate fibres present
66	Non-septate fibres present
69	Fibres thin- to thick-walled
79	Axial parenchyma vasicentric
89v	Axial parenchyma in marginal or in seemingly marginal bands
97v	Ray width 1 to 3 cells
98v	Larger rays commonly 4 - to 10 seriate
106	Body ray cells procumbent with one row of upright and / or square marginal cells
107	Body ray cells procumbent with mostly 2-4 rows of upright and / or square marginal cells
169	India, Pakistan, Sri Lanka
