# Supplementary material for: 'Not all that burns is wood'. A social perspective on fuel exploitation and use during the Indus urban period (2600-1900 BC)
Source: PLoS One. 2018 Mar 7;13(3):e0192364. doi: 10.1371/journal.pone.0192364 (PMC5841642; doi:10.1371/journal.pone.0192364)
Supplement: S5 Dataset — (XLS) [file pone.0192364.s006.xls]

## Sheet: weights-concentrations
		ID	dung	tube	tube+ash	ash	tube+ (ash-carb)	ash-carb	bottle	bottle+ silicates	silicates	slide	slide+ silicates	silicates on slide	phytoliths x g of AIF
Dung reference collection		KMR DC001	20.02	12.9036	14.7123	1.8087	13.7913	0.8877	7.0724	7.9419	0.8695	4.7093	4.7097	0.0004	1.54156e+08
		KMR DC002	38.13	12.8232	16.3131	3.4899	15.1828	2.3596	6.8738	9.2262	2.3524	4.7175	4.7177	0.0002	3.20543e+08
		KMR DC003	24.81	12.8175	15.0583	2.2408	13.7178	0.9003	7.1781	8.0409	0.8628	4.7047	4.705	0.0003	2.75697e+08
		KMR DC004	24.5	12.8917	14.824	1.9323	14.0363	1.1446	7.0999	8.2056	1.1057	4.7105	4.7107	0.0002	3.08746e+08
		KMR DC005	28.65	12.9253	14.349	1.4237	13.7786	0.8533	7.0522	7.8793	0.8271	4.7193	4.7195	0.0002	1.88919e+08
		KMR DC006	40.56	12.8005	15.1679	2.3674	13.8615	1.061	7.1428	8.1841	1.0413	4.7161	4.7164	0.0003	1.48335e+08
		KMR DC007	16.95	12.7886	14.3512	1.5626	13.3179	0.5293	6.9184	7.2835	0.3651	4.7029	4.7032	0.0003	1.88744e+08
		KMR DC008	38.08	12.8752	15.9885	3.1133	14.963	2.0878	6.8192	8.8434	2.0242	4.6828	4.6829	0.0001	4.66865e+08
		ALM DC001	66.41	12.8668	16.0811	3.2143	15.0566	2.1898	7.1148	9.2346	2.1198	4.7435	4.7438	0.0003	7.09859e+07
		ALM DC002	43.66	12.8236	15.5538	2.7302	15.8564	3.0328	7.0009	8.754	1.7531	4.726	4.7262	0.0002	6.04995e+07
		NAG DC001	19.92	12.7872	15.9464	3.1592	18.8818	6.0946	6.8857	9.1737	2.288	4.6961	4.6963	0.0002	4.22251e+07
	context	ID	soil	tube	tube+AIF	AIF	bottle	bottle+silicates	silicates	slide	slide +silicates	silicates	phytoliths x g of AIF
Harappa	fireplace	HARP 201.11	4.1	12.7852	14.535	1.7498	6.9412	6.9929	0.0517	4.7344	4.7349	0.0005	1.14475e+06
		HARP 201.21	4.03	12.7905	15.6307	2.8402	6.8916	6.9512	0.0596	4.7045	4.7047	0.0002	163833
		HARP 201.26	4.01	12.7805	13.528	0.7475	6.8955	6.9429	0.0474	4.7308	4.7315	0.0007	390331
		HARP 202.15	4.06	12.8225	15.9943	3.1718	6.9775	7.0251	0.0476	4.6924	4.6929	0.0005	147720
	floor	HARP 201.08	4.08	12.8301	15.7695	2.9394	6.9824	7.1044	0.122	4.7106	4.7111	0.0005	41018.4
		HARP 201.03	4.09	12.8869	15.5106	2.6237	6.9568	7.1682	0.2114	4.8569	4.8573	0.0004	4.95503e+06
	ash	HARP 202.08	4.04	12.8131	15.5655	2.7524	7.0652	7.1071	0.0419	4.6993	4.6996	0.0003	240713
		HARP 201.19	4.07	12.8767	14.5075	1.6308	7.151	7.1753	0.0243	4.7231	4.7236	0.0005	671721
		HARP 201.06	4.06	12.7931	14.3446	1.5515	6.9349	6.9797	0.0448	4.8142	4.8147	0.0005	1.42926e+06
	street	HARP 202.01	4.09	12.8076	15.6694	2.8618	7.0752	7.1548	0.0796	4.7103	4.7106	0.0003	97126.2
		HARP 202.02	4.08	12.8228	15.6876	2.8648	7.1084	7.183	0.0746	4.7244	4.7247	0.0003	427199
		HARP 202.03	4.07	12.7876	15.6825	2.8949	7.0241	7.082	0.0579	4.7188	4.7193	0.0005	163664
		HARP 202.04	4.06	12.8627	15.9041	3.0414	6.882	6.9458	0.0638	4.6985	4.699	0.0005	94534.4
		HARP 202.05	4.09	12.8537	15.8387	2.985	6.944	7.0397	0.0957	4.6921	4.6925	0.0004	52279.2
		HARP 202.06	4	12.8159	15.7222	2.9063	7.1254	7.194	0.0686	4.6964	4.6968	0.0004	57151.5
		HARP 202.07	4.06	12.93	15.7212	2.7912	7.028	7.0777	0.0497	4.6575	4.6579	0.0004	183011
Kanmer	ash	KMR 07/08 A001	4.04	12.8031	15.7825	2.9794	6.8859	7.0547	0.1688	4.7223	4.7228	0.0005	1.05249e+07
		KMR 07/08 A002	4.03	12.8087	15.8383	3.0296	6.9959	7.0772	0.0813	4.7258	4.7259	0.0001	1.36263e+07
		KMR 07/08 A003	4.02	12.8167	15.2955	2.4788	6.9539	7.0718	0.1179	4.708	4.7081	0.0001	1.99858e+07
		KMR 08/08 A004	4.01	12.8221	16.3751	3.553	6.9529	7.1889	0.236	4.712	4.7121	0.0001	1.58522e+07
	floor	KMR 07/08 FL001	4.06	12.9254	16.3088	3.3834	6.9803	7.1048	0.1245	4.7049	4.7051	0.0002	3.00002e+06
		KMR 07/08 FL002	4.05	12.8645	16.1222	3.2577	6.8712	7.0215	0.1503	4.7009	4.701	0.0001	1.10559e+07
	plaster	KMR 07/08 PL001	4.06	12.8193	14.0863	1.267	7.0956	7.1825	0.0869	4.6899	4.69	0.0001	1.11345e+07
		KMR 07/08 PL002	4.07	12.9022	16.4148	3.5126	6.9844	7.2913	0.3069	4.7177	4.7181	0.0004	5.10286e+06
	fireplace	KMR 07/08 FP001	4.02	12.788	16.0206	3.2326	7.0409	7.1514	0.1105	4.7057	4.7058	0.0001	1.71681e+07
		KMR 07/08 FP002	4.05	12.818	16.2648	3.4468	6.9964	7.1135	0.1171	4.7093	4.7098	0.0005	4.64624e+06
		KMR 07/08 FP003	4.05	12.8151	16.3193	3.5042	6.8993	7.1039	0.2046	4.7112	4.7113	0.0001	2.56178e+07
		KMR 07/08 FP004	4.05	12.8488	16.0908	3.242	7.0759	7.1796	0.1037	4.6908	4.6909	0.0001	7.62309e+06
		KMR 07/08 FP005	4.07	12.7831	15.919	3.1359	6.9007	6.9563	0.0556	4.6971	4.6973	0.0002	1.79984e+06
		KMR 07/08 FP006	4.02	12.8193	15.9707	3.1514	6.9638	7.024	0.0602	4.7085	4.7087	0.0002	2.38532e+06
		KMR 07/08 FP007	4.05	12.847	16.3512	3.5042	6.9607	7.1307	0.17	4.6944	4.6945	0.0001	1.30888e+07
		KMR 07/08 FP008	4.01	12.8225	15.4457	2.6232	7.0615	7.1073	0.0458	4.7022	4.7023	0.0001	3.57087e+06
Shikarpur	pit	SKP 08 P001	4.02	12.9135	15.8178	2.9043	6.8412	6.9676	0.1264	4.7233	4.7234	0.0001	1.65499e+07
		SKP 08 P002	4.03	12.8785	15.6138	2.7353	6.8302	6.9714	0.1412	4.6996	4.6998	0.0002	1.35517e+07
	plaster	SKP 08 PL001	4.02	12.829	15.69	2.861	6.74	7.0316	0.2916	4.6647	4.665	0.0003	159168
		SKP 08 PL002	4.02	12.839	15.6314	2.7924	6.8752	7.1561	0.2809	4.619	4.6194	0.0004	8.55014e+06
		SKP 08 PL003	4.05	12.8451	15.7146	2.8695	6.9551	7.095	0.1399	4.6422	4.6426	0.0004	215829
	ash	SKP 08 S018	4.03	12.8182	15.7127	2.8945	6.9801	7.2056	0.2255	4.7199	4.7203	0.0004	6.12805e+06
		SKP 08 S019	4	12.8157	16.3148	3.4991	6.8523	7.1383	0.286	4.7154	4.7155	0.0001	3.11844e+07
		SKP 08 S021	4.06	12.8052	15.542	2.7368	6.886	7.028	0.142	4.7309	4.7311	0.0002	6.05302e+06
		SKP 08 S022	4.03	12.8116	15.6409	2.8293	6.9796	7.1902	0.2106	4.6797	4.6798	0.0001	1.81258e+07
	fireplace	SKP 08 FP001	4.02	12.82	15.6333	2.8133	6.7842	7.127	0.3428	4.6225	4.6226	0.0001	3.28528e+07
		SKP 08 FP002	4.06	12.7995	15.6459	2.8464	6.9195	7.0147	0.0952	4.6399	4.64	0.0001	7.31616e+06
		SKP 08 FP003	4.02	12.7673	15.8246	3.0573	6.9302	7.0423	0.1121	4.7257	4.7259	0.0002	3.80576e+06
	floor	SKP 08 S003	4.03	12.8375	15.5437	2.7062	6.7841	7.0188	0.2347	4.7182	4.7183	0.0001	807231
		SKP 08 S012	4.05	12.8207	15.5959	2.7752	6.8254	7.0061	0.1807	4.6387	4.6388	0.0001	1.105e+06
		SKP 08 S015	4.04	12.772	15.4723	2.7003	6.8166	6.9134	0.0968	4.6929	4.6932	0.0003	3.02006e+06
		SKP 08 S020	4.03	12.8483	15.6801	2.8318	6.8056	6.9752	0.1696	4.6168	4.6169	0.0001	2.20201e+07
Alamgirpur	floor	ALM 08 FL001	4.01	12.8941	16.0075	3.1134	6.9251	7.0408	0.1157	4.7609	4.761	0.0001	1.65776e+07
		ALM 08 FL002	4.04	12.7438	15.4027	2.6589	7.036	7.1087	0.0727	4.7306	4.7308	0.0002	6.48986e+06
		ALM 08 FL003	4.02	12.8103	15.8197	3.0094	7.073	7.1963	0.1233	4.734	4.7341	0.0001	2.88427e+07
		ALM 08 FL004	4.04	12.9167	15.5921	2.6754	7.1508	7.3715	0.2207	4.7376	4.7377	0.0001	3.22334e+07
		ALM 08 FL005	4.05	12.8012	16.1903	3.3891	7.0872	7.2737	0.1865	4.7148	4.7149	0.0001	2.7256e+07
		ALM 08 FL006	4.03	12.8042	16.2422	3.438	6.8702	6.9762	0.106	4.7136	4.7137	0.0001	1.46959e+07
	ash	ALM 08 A001	4.09	12.7924	15.5665	2.7741	7.0019	7.1692	0.1673	4.7353	4.7354	0.0001	2.53409e+07
		ALM 08 A002	4.07	12.8347	16.5701	3.7354	6.9744	7.3821	0.4077	4.7517	4.7518	0.0001	2.73578e+07
		ALM 08 A003	4.01	12.8946	16.3367	3.4421	6.9512	7.3422	0.391	4.7553	4.7554	0.0001	4.14239e+07
		ALM 08 P001 Ash	4.09	12.7731	15.6945	2.9214	7.0896	7.479	0.3894	4.7208	4.721	0.0002	2.4766e+07
	pit	ALM 08 P002	4.02	12.9198	15.6186	2.6988	6.9995	7.1386	0.1391	4.7492	4.7493	0.0001	1.11412e+07
		ALM 08 P003	4.04	12.845	15.9389	3.0939	7.004	7.0888	0.0848	4.7333	4.7334	0.0001	1.21231e+07
		ALM 08 P004	4.02	12.7883	15.8328	3.0445	7.0783	7.2283	0.15	4.737	4.7372	0.0002	1.73871e+07
		ALM 08 P005	4.05	12.8467	16.0843	3.2376	6.9253	7.0266	0.1013	4.7321	4.7322	0.0001	9.79119e+06
		ALM 08 P006	4.07	12.9201	16.2751	3.355	6.9716	7.2352	0.2636	4.7259	4.726	0.0001	4.1961e+07
		ALM 08 FL007 Pit	4.03	12.8422	16.1351	3.2929	7.2037	7.4047	0.201	4.7492	4.7493	0.0001	4.65756e+07

## Sheet: dung ref coll
		Absolute count												Relative count
		KMR DC001	KMR DC002	KMR DC003	KMR DC004	KMR DC005	KMR DC006	KMR DC007	KMR DC008	ALM DC001	ALM DC002	NAG DC001		KMR DC001	KMR DC002	KMR DC003	KMR DC004	KMR DC005	KMR DC006	KMR DC007	KMR DC008	ALM DC001	ALM DC002	NAG DC001
	Elongate psilate	55	74	60	71	127	146	101	127	175	68	125		0.140306	0.198391	0.152672	0.201705	0.32987	0.39782	0.267905	0.325641	0.404157	0.182796	0.331565
	Elongate sinuate	10	14	11	8	6	7	12	13	5	11	45		0.0255102	0.0375335	0.0279898	0.0227273	0.0155844	0.0190736	0.0318302	0.0333333	0.0115473	0.0295699	0.119363
	Elongate echinate	3	2	6	1	2			4	3	25	3		0.00765306	0.00536193	0.0152672	0.00284091	0.00519481	0	0	0.0102564	0.00692841	0.0672043	0.00795756
	Bylobate	41	64	99	61	62	50	66	37	51	7	37		0.104592	0.171582	0.251908	0.173295	0.161039	0.13624	0.175066	0.0948718	0.117783	0.0188172	0.0981432
	Cylindrical polylobate	3	1	7	3	1	1	2	1	1	2			0.00765306	0.00268097	0.0178117	0.00852273	0.0025974	0.0027248	0.00530504	0.0025641	0.00230947	0.00537634
	Cubic				1						1						0.00284091						0.00268817
	Cross	5	2	9	3	4	4	2						0.0127551	0.00536193	0.0229008	0.00852273	0.0103896	0.0108992	0.00530504
	Rondel	9	11	2	3	2	8	1	3	2	5	2		0.0229592	0.0294906	0.00508906	0.00852273	0.00519481	0.0217984	0.00265252	0.00769231	0.00461894	0.0134409	0.00530504
	Saddle	14	60	33	37	13	13	37	35	8	20	7		0.0357143	0.160858	0.0839695	0.105114	0.0337662	0.0354223	0.0981432	0.0897436	0.0184758	0.0537634	0.0185676
	Trapeziform	113	121	99	86	121	94	104	130	93	141	83		0.288265	0.324397	0.251908	0.244318	0.314286	0.256131	0.275862	0.333333	0.214781	0.379032	0.220159
	Trapeziform polylobate	10									1	1		0.0255102									0.00268817	0.00265252
	Parallepipedal bulliform				1												0.00284091
	Hair base							1		1	5						0			0.00265252		0.00230947	0.0134409
	Trichome	23	9	9	8	10	2	4	9	5	2	6		0.0586735	0.0241287	0.0229008	0.0227273	0.025974	0.00544959	0.0106101	0.0230769	0.0115473	0.00537634	0.0159151
	Stomate				1	2			4	8	2	2					0.00284091	0.00519481			0.0102564	0.0184758	0.00537634	0.00530504
	Platelet	27	3	14	26	12	13	11	4	29	32	17		0.0688776	0.0080429	0.0356234	0.0738636	0.0311688	0.0354223	0.0291777	0.0102564	0.0669746	0.0860215	0.0450928
	Papillae	1	4				1	2	2	3	3	2		0.00255102	0.0107239				0.0027248	0.00530504	0.00512821	0.00692841	0.00806452	0.00530504
	Bulliform	18	2	14	12	5	12	13	8	12	13	11		0.0459184	0.00536193	0.0356234	0.0340909	0.012987	0.0326975	0.0344828	0.0205128	0.0277136	0.0349462	0.0291777
	Globular psilate	5		1	1	1	6		1	21	5	1		0.0127551		0.00254453	0.00284091	0.0025974	0.0163488	0	0.0025641	0.0484988	0.0134409	0.00265252
	Globular echinate
	Globular granulate				2												0.00568182
	Tracheid	14	3	13	9	6	5	8	4		2	4		0.0357143	0.0080429	0.0330789	0.0255682	0.0155844	0.013624	0.0212202	0.0102564	0	0.00537634	0.0106101
	Schlereid			1	3	1		4	3	3	2	6				0.00254453	0.00852273	0.0025974		0.0106101	0.00769231	0.00692841	0.00537634	0.0159151
	Scalloped	18	2	11	14	7	4	7	5	9	11	12		0.0459184	0.00536193	0.0279898	0.0397727	0.0181818	0.0108992	0.0185676	0.0128205	0.0207852	0.0295699	0.0318302
	Dicotyledon					1	1			2		13						0.0025974	0.0027248			0.00461894		0.0344828
	Silica skeleton smooth	2	4	2	4	1	1	1		1	8	4		0.00510204	0.0107239	0.00508906	0.0113636	0.0025974	0.0027248	0.00265252	0	0.00230947	0.0215054	0.0106101
	Silica skeleton echinates		1			1					2				0.00268097			0.0025974					0.00537634
	Silica skeleton non smooth	7	6	7	6	1		3	1	3	2	2		0.0178571	0.0160858	0.0178117	0.0170455	0.0025974		0.00795756	0.0025641	0.00692841	0.00537634	0.00530504
	Silica skeleton plates	3				1				1	1			0.00765306				0.0025974				0.00230947	0.00268817
	Undetermined	23	1	4	1	2		2		2	14			0.0586735	0.00268097	0.0101781	0.00284091	0.00519481		0.00530504		0.00461894	0.0376344
	TOT	392	373	393	352	385	367	377	390	433	372	377		1	1	1	1	1	1	1	1	1	1	1
	tot with si sk	455	456	459	462	404	371	403	394	471	471	408
	fields counted	53	52	39	53	76	60	36	60	157	165	133
	Grass leaf (elongate psilate/elongate sinuate/short cells/ bulliforms/stomata/elongate psilate silica skeletons/elongate sinuate silica skeletons)
	Inflorescence (elongate echinates/dendritic/silica skeleton echinates)
	Woody species (schlereids/scalloped/globulars/dycotiledon/cystoliths)
		KMR DC001	KMR DC002	KMR DC003	KMR DC004	KMR DC005	KMR DC006	KMR DC007	KMR DC008	ALM DC001	ALM DC002	NAG DC001	SUM	KMR DC001	KMR DC002	KMR DC003	KMR DC004	KMR DC005	KMR DC006	KMR DC007	KMR DC008	ALM DC001	ALM DC002	NAG DC001	SUM
	Grass leaf/stem	287	359	343	297	345	336	342	359	359	281	319	3627	0.854167	0.983562	0.937158	0.931034	0.961003	0.971098	0.96338	0.965054	0.908861	0.856707	0.898592	0.930955
	Inflorescence	3	3	6	1	3			4	3	27	3	53	0.00892857	0.00821918	0.0163934	0.0031348	0.00835655			0.0107527	0.00759494	0.0823171	0.0084507	0.0136037
	Woody species	23	2	13	20	9	10	11	9	33	18	19	167	0.0684524	0.00547945	0.0355191	0.0626959	0.0250696	0.0289017	0.0309859	0.0241935	0.0835443	0.054878	0.0535211	0.0428645
	UNDETERMINED	23	1	4	1	2		2			2	14	49	0.0684524	0.00273973	0.010929	0.0031348	0.00557103		0.0056338			0.00609756	0.0394366	0.012577
	TOT	336	365	366	319	359	346	355	372	395	328	355	3896	1	1	1	1	1	1	1	1	1	1	1	1
	Long cells (elongate psilate, elongate non psilate, elongate echinate)
	Short cells (bylobate,cylindrical polylobate, cross, rondel, saddle, trapeziform, trapeziform polylobate, trapeziform sinuate, globular psilate, globular granulate, cystolith)
	Silica skeletons (silica skeleton made of elongate psilate and elongate non psilate)
	Other (cubic, hair base, trichomes, stomate, platelet, papillae, bulliform, tracheid, sclereid, scallop, dicotyledon)
	Long cells	68	90	77	80	135	153	113	144	183	104	173	1320	0.173469	0.241287	0.195929	0.227273	0.350649	0.416894	0.299735	0.369231	0.422633	0.27957	0.458886	0.313465
	Short cells	301	282	312	271	248	214	262	246	248	254	204	2842	0.767857	0.756032	0.793893	0.769886	0.644156	0.583106	0.69496	0.630769	0.572748	0.682796	0.541114	0.674899
	UNDETERMINED	23	1	4	1	2		2		2	14		49	0.0586735	0.00268097	0.0101781	0.00284091	0.00519481		0.00530504		0.00461894	0.0376344		0.0116362
	TOT	392	373	393	352	385	367	377	390	433	372	377	4211	1	1	1	1	1	1	1	1	1	1	1	1

## Sheet: Harappa
		Absolute count																	Relative count
		Floor		Ash accumulation			Fireplace				Street deposit								Floor		Ash accumulation			Fireplace				Street deposit
	ID	HARP 201.03	HARP 201.08	HARP 201.06	HARP 210.19	HARP 202.08	HARP 210.11	HARP 201.21	HARP 210.26	HARP 202.15	HARP 202.01	HARP 202.02	HARP 22.03	HARP 202.04	AHRP 202.05	HARP 202.06	HARP 202.07		HARP 201.03	HARP 201.08	HARP 201.06	HARP 210.19	HARP 202.08	HARP 210.11	HARP 201.21	HARP 210.26	HARP 202.15	HARP 202.01	HARP 202.02	HARP 22.03	HARP 202.04	AHRP 202.05	HARP 202.06	HARP 202.07
	Year	H88	H88	H88	H88	H89	H88	H88	H97	H89	H90	H90	H90	H90	H90	H90	H90		H88	H88	H88	H88	H89	H88	H88	H97	H89	H90	H90	H90	H90	H90	H90	H90
	Lot	539	572	772	574	2004	772	368	7846	2032	3066	3062	3065	3052	3055	3048	3056		539	572	772	574	2004	772	368	7846	2032	3066	3062	3065	3052	3055	3048	3056
	Feature	25	45	99	48	506	29	82	573	27	74	69	73	57	59	53	60		25	45	99	48	506	29	82	573	27	74	69	73	57	59	53	60
	Elongate psilate	238	21	121	248	136	301	58	114	114	32	140	98	84	21	34	121		0.666667	0.84	0.470817	0.679452	0.566667	0.850282	0.734177	0.522936	0.467213	0.603774	0.562249	0.47343	0.736842	0.636364	0.693878	0.581731
	Elongate sinuate	10		10	7	1		1	1		3	4	4						0.0280112		0.0389105	0.0191781			0.0126582	0.00458716		0.0566038	0.0160643	0.0193237
	Elongate echinate		1		1	10			3	4		6	2				2			0.04		0.00273973	0.0416667			0.0137615	0.0163934		0.0240964	0.00966184				0.00961538
	Dendritic			1	2							1									0.00389105	0.00547945							0.00401606
	Bylobate	14	2	13	18	6	1	3		30	3								0.0392157	0.08	0.0505837	0.0493151	0.025	0.00282486	0.0379747		0.122951	0.0566038
	Cylindrical polylobate	2		1		1													0.00560224		0.00389105
	Cubic				2																	0.00547945
	Cross			2	1																0.0077821	0.00273973
	Rondel		1	5	1				3			3					4			0.04	0.0194553	0.00273973				0.0137615								0.0192308
	Saddle	16	5	19	13	28	6	6	8	8	3	18	15			2	10		0.0448179	0.2	0.07393	0.0356164	0.116667	0.0169492	0.0759494	0.0366972	0.0327869	0.0566038	0.0722892	0.0724638			0.0408163	0.0480769
	Trapeziform	20	9	59	24	41	12	6	11	64	6	13	14	8	3	2	39		0.0560224	0.36	0.229572	0.0657534	0.170833	0.0338983	0.0759494	0.0504587	0.262295	0.113208	0.0522088	0.0676329	0.0701754	0.0909091	0.0408163	0.1875
	Trapeziform sinuate			1																	0.00389105
	Hair base				1							2										0.00273973							0.00803213
	Trichome	7		4	7	3	6					2		1					0.0196078		0.0155642	0.0191781	0.0125	0.0169492					0.00803213		0.00877193
	Stomate			3																	0.0116732
	Cyperaceae epidermal platelet			2																	0.0077821
	Papillae											2																	0.00803213
	Bulliform	8	1	2	6		22		4		2	13	8	2	2				0.022409	0.04	0.0077821	0.0164384		0.0621469		0.0183486		0.0377358	0.0522088	0.0386473	0.0175439	0.0606061
	Globular psilate	3			2	3			4	8		2	1		1	2	6		0.00840336			0.00547945	0.0125			0.0183486	0.0327869		0.00803213	0.00483092		0.030303	0.0408163	0.0288462
	Globular echinate		1	1	1			1	3				4							0.04	0.00389105	0.00273973			0.0126582	0.0137615				0.0193237
	Globular granulate		3	2	7	5	2	4	15	4	1	19	14	7	6	7	8			0.12	0.0077821	0.0191781	0.0208333	0.00564972	0.0506329	0.0688073	0.0163934	0.0188679	0.0763052	0.0676329	0.0614035	0.181818	0.142857	0.0384615
	Tracheid	2		2					2										0.00560224		0.0077821					0.00917431
	Schlereid	3			1				4										0.00840336			0.00273973				0.0183486
	Scalloped	18		1					3							1			0.0504202		0.00389105					0.0137615							0.0204082
	Dicotyledon	9	2	5	8	6			43	12	3	16	43	7		1	18		0.0252101	0.08	0.0194553	0.0219178	0.025			0.197248	0.0491803	0.0566038	0.064257	0.207729	0.0614035		0.0204082	0.0865385
	Cystolith				2		2							1								0.00547945		0.00564972							0.00877193
	Silica skeleton psilate			2																	0.0077821
	Silica skeleton echinates	1		2																	0.0077821
	Silica skeleton sinuate	2		1	2					1									0.00560224		0.00389105	0.00547945					0.00409836
	Undetermined	7		3	13		2					8	4	4					0.0196078			0.0356164		0.00564972					0.0321285	0.0193237	0.0350877
	TOT	357	25	257	365	240	354	79	218	244	53	249	207	114	33	49	208		1	1	1	1	1	1	1	1	1	1	1	1	1	1	1	1
	tot with si sk	369	25	270	375	240	354	79	218	249	53	249	207	114	33	49	208
	fields counted	110	371	80	122	371	134	371	371	371	371	371	371	371	371	371	371
	Grass leaf (elongate psilate/elongate sinuate/short cells/bulliform/stomate/silica skeleton made of elongate psilate/silica skeletons made of elongate sinuate)
	Inflorescence (elongate echinate/elongate columellate/elongate pilate/elongate polylobate/dendritic/silica skeletons made of these elongate type cells )
	Woody species (schlereids/scalloped/globulars/dycotiledon/cystoliths)
		HARP 201.03	HARP 201.08	HARP 201.06	HARP 210.19	HARP 202.08	HARP 210.11	HARP 201.21	HARP 210.26	HARP 202.15	HARP 202.01	HARP 202.02	HARP 22.03	HARP 202.04	AHRP 202.05	HARP 202.06	HARP 202.07	SUM		HARP 201.03	HARP 201.08	HARP 201.06	HARP 210.19	HARP 202.08	HARP 210.11	HARP 201.21	HARP 210.26	HARP 202.15	HARP 202.01	HARP 202.02	HARP 22.03	HARP 202.04	AHRP 202.05	HARP 202.06	HARP 202.07	SUM		FLOOR	ASH	FIREPLACE	STREET	FLOOR	ASH	FIREPLACE	STREET
	Grass leaf/stem	310	39	239	322	213	342	74	141	217	49	191	139	94	26	38	174	2608		0.890805	0.847826	0.940945	0.899441	0.898734	0.982759	0.936709	0.665094	0.885714	0.924528	0.786008	0.671498	0.831858	0.787879	0.77551	0.836538	0.859875		349	774	774	711	0.885787	0.911661	0.875566	0.784768
	Inflorescence	1	1	3	3	10			3	4	0	7	2				2	36		0.00287356	0.0217391	0.011811	0.00837989	0.0421941	0		0.0141509	0.0163265	0	0.0288066	0.00966184				0.00961538	0.0118694		2	16	7	11	0.00507614	0.0188457	0.00791855	0.0121413
	Woody species	30	6	9	20	14	4	5	68	24	4	37	62	15	7	11	32	348		0.0862069	0.130435	0.0354331	0.0558659	0.0590717	0.0114943	0.0632911	0.320755	0.0979592	0.0754717	0.152263	0.299517	0.132743	0.212121	0.22449	0.153846	0.114738		36	43	101	168	0.0913706	0.0506478	0.114253	0.18543
	UNDETERMINED	7		3	13		2					8	4	4				41		0.0201149		0.011811	0.0363128		0.00574713					0.0329218	0.0193237	0.0353982				0.013518		7	16	2	16	0.0177665	0.0188457	0.00226244	0.01766
	TOT	348	46	254	358	237	348	79	212	245	53	243	207	113	33	49	208	3033		1	1	1	1	1	1	1	1	1	1	1	1	1	1	1	1	1		394	849	884	906	1	1	1	1
	Long cells (elongate psilate, elongate non psilate, elongate echinate, dendritic)
	Short cells (bylobate,cylindrical polylobate, cross, rondel, saddle, trapeziform, trapeziform polylobate, trapeziform sinuate, globular psilate, globular granulate, cystolith)
	Silica skeletons (silica skeleton made of elongate psilate and elongate non psilate)
	Other (cubic, hair base, trichomes, stomate, platelet, papillae, bulliform, tracheid, sclereid, scalloped, dicotyledon)
	Long cells	248	22	132	258	147	301	59	118	118	35	151	104	84	21	34	123	1955		0.70255	0.478261	0.509653	0.728814	0.6125	0.855114	0.746835	0.541284	0.481633	0.660377	0.626556	0.512315	0.763636	0.636364	0.693878	0.591346	0.642458		270	537	596	552	0.676692	0.629543	0.666667	0.615385
	Short cells	55	21	103	67	84	21	20	44	114	13	55	48	15	10	13	67	750		0.155807	0.456522	0.397683	0.189266	0.35	0.0596591	0.253165	0.201835	0.465306	0.245283	0.228216	0.236453	0.136364	0.30303	0.265306	0.322115	0.246467		76	254	199	221	0.190476	0.297773	0.222595	0.246377
	Silica skeletons	3		5	2					1								11		0.00849858		0.019305	0.00564972					0.00408163								0.00361485		3	7	1	0	0.0075188	0.00820633	0.00111857	0
	Other	47	3	19	27	9	30		56	12	5	35	51	11	2	2	18	327		0.133144	0.0652174	0.0733591	0.0762712	0.0375	0.0852273		0.256881	0.0489796	0.0943396	0.145228	0.251232	0.1	0.0606061	0.0408163	0.0865385	0.10746		50	55	98	124	0.125313	0.0644783	0.10962	0.138239
	TOT	353	46	259	354	240	352	79	218	245	53	241	203	110	33	49	208	3043		1	1	1	1	1	1	1	1	1	1	1	1	1	1	1	1	1		399	853	894	897	1	1	1	1

## Sheet: Kanmer
		Absolute count																				Relative number (%)
		A001	A002	A003	A004	FL001	FL002	PL001	PL002	FP001	FP002	FP003	FP004	FP005	FP006	FP007	FP008					A001	A002	A003	A004	FL001	FL002	PL001	PL002	FP001	FP002	FP003	FP004	FP005	FP006	FP007	FP008
	Trench	Z17	Z17	Z17	AA17	Z17	Z18	Z17	Z30	AA17	Z17	Z17	Z17	Z17	Z17	Z18	Z17				Trench	Z17	Z17	Z17	AA17	Z17	Z18	Z17	Z30	AA17	Z17	Z17	Z17	Z17	Z17	Z18	Z17
	Elongate psilate	100	76	153	109	122	97	112	103	104	78	124	114	67	68	152	134				Elongate psilate	0.26738	0.207084	0.423823	0.304469	0.340782	0.265027	0.318182	0.286111	0.286501	0.213115	0.345404	0.321127	0.180593	0.188366	0.389744	0.37535
	Elongate sinuate			5			6	2	1	2	2	2	3		3	3	2				Elongate sinuate			0.0138504			0.0163934	0.00568182	0.00277778	0.00550964	0.00546448	0.00557103	0.0084507		0.00831025	0.00769231	0.00560224
	Elongate echinate	2	3	32	4	4	1	1	3	3	4	17	24	62	67	7	6				Elongate echinate	0.00534759	0.00817439	0.0886427	0.0111732	0.0111732	0.00273224	0.00284091	0.00833333	0.00826446	0.010929	0.0473538	0.0676056	0.167116	0.185596	0.0179487	0.0168067
	Elongate polylobate	5			3			1	1					3							Elongate polylobate	0.013369			0.00837989			0.00284091	0.00277778					0.00808625
	Elongate pilate		2	3								2	1								Elongate pilate	0	0.00544959	0.00831025								0.00557103	0.0028169
	Bylobates	40	51	23	20	10	18	23	26	25	78	23	17	23	12	12	22				Bylobates	0.106952	0.138965	0.0637119	0.0558659	0.027933	0.0491803	0.0653409	0.0722222	0.0688705	0.213115	0.0640669	0.0478873	0.0619946	0.033241	0.0307692	0.0616246
	Cylindrical polylobate	2	3		3					1	4	1		1	3	1					Cylindrical polylobate	0.00534759	0.00817439		0.00837989					0.00275482	0.010929	0.00278552		0.00269542	0.00831025	0.0025641
	Cubic						4					1		1		1					Cubic						0.010929					0.00278552		0.00269542		0.0025641
	Cross	9	7	1		3	4	1		3	6		4	3		5	1				Cross	0.0240642	0.0190736	0.00277008		0.00837989	0.010929	0.00284091		0.00826446	0.0163934		0.0112676	0.00808625		0.0128205	0.00280112
	Saddle	21	31	26	19	26	28	36	31	43	29	14	20	19	21	33	22				Saddle	0.0561497	0.0844687	0.0720222	0.0530726	0.0726257	0.0765027	0.102273	0.0861111	0.118457	0.079235	0.0389972	0.056338	0.0512129	0.0581717	0.0846154	0.0616246
	Rondel	64	10	12	10	14	16	6	14	11	10	5	21	14	18	10	5				Rondel	0.171123	0.027248	0.033241	0.027933	0.0391061	0.0437158	0.0170455	0.0388889	0.030303	0.0273224	0.0139276	0.0591549	0.0377358	0.0498615	0.025641	0.0140056
	Trapeziform	121	170	78	139	147	173	159	146	137	146	127	122	93	81	103	120				Trapeziform	0.323529	0.463215	0.216066	0.388268	0.410615	0.472678	0.451705	0.405556	0.37741	0.398907	0.35376	0.343662	0.250674	0.224377	0.264103	0.336134
	Trapeziform polylobate						1														Trapeziform polylobate						0.00273224
	Parallepipedal bulliform																1				Parallepipedal bulliform																0.00280112
	Trichome	2		2		1		1	2		2	2		3	4	2	3				Trichome	0.00534759		0.00554017		0.0027933		0.00284091	0.00555556		0.00546448	0.00557103	0	0.00808625	0.0110803	0.00512821	0.00840336
	Platelet		1	1	3				1	1						1					Platelet		0.0027248	0.00277008	0.00837989				0.00277778	0.00275482						0.0025641
	Papillae		2		1		4	2		8				7			3				Papillae		0.00544959		0.0027933		0.010929	0.00568182		0.0220386				0.0188679			0.00840336
	Bulliform	2	3	13	9	13	6	3	26		1	7	13	19	19	12	13				Bulliform	0.00534759	0.00817439	0.0360111	0.0251397	0.0363128	0.0163934	0.00852273	0.0722222	0	0.00273224	0.0194986	0.0366197	0.0512129	0.0526316	0.0307692	0.0364146
	Globular psilate	1	4	3	10	4	6	3	5	2	1	5	8	6	6	4	3				Globular psilate	0.0026738	0.0108992	0.00831025	0.027933	0.0111732	0.0163934	0.00852273	0.0138889	0.00550964	0.00273224	0.0139276	0.0225352	0.0161725	0.0166205	0.0102564	0.00840336
	Globular granulate									1											Globular granulate									0.00275482
	Tracheid	2	1	1				2		1	1	4	2	1	6	1					Tracheid	0.00534759	0.0027248	0.00277008				0.00568182		0.00275482	0.00273224	0.0111421	0.0056338	0.00269542	0.0166205	0.0025641
	Schlereid			2						1		3	1	3		2	1				Schlereid			0.00554017						0.00275482		0.00835655	0.0028169	0.00808625		0.00512821	0.00280112
	Scalloped	2		2	2		2					2	2	3	4	41					Scallop	0.00534759		0.00554017	0.00558659		0.00546448					0.00557103	0.0056338	0.00808625	0.0110803	0.105128
	Dicotyledon		2	2	25	14				18		20		38	49		20				Dicotyledon	0	0.00544959	0.00554017	0.0698324	0.0391061				0.0495868		0.0557103		0.102426	0.135734		0.0560224
	Cystolith				1																Cystolith				0.0027933
	Silica skeleton psilate										1										Silica skeleton psilate										0.00273224
	Silica skeleton echinates												3								Silica skeleton echinates												0.0084507
	Silica skeleton sinuate	1									3										Silica skeleton sinuate	0.0026738									0.00819672
	Undetermined		1	2					1	2				5			1				Undetermined		0.0027248	0.00554017					0.00277778	0.00550964				0.0134771			0.00280112
	TOT	374	367	361	358	358	366	352	360	363	366	359	355	371	361	390	357				TOT	1	1	1	1	1	1	1	1	1	1	1	1	1	1	1	1
	tot with si sk	380	367	361	358	358	366	352	360	363	373	359	364	371	361	390	357
	fields counted	30	53	63	110	161	112	159	113	53	40	60	112	134	106	106	128
	Grass leaf/stem (elongate psilate/elongate sinuate/short cells/bulliform/stomate/silica skeleton made of elongate psilate/silica skeletons made of elongate sinuate)
	Inflorescence (elongate echinate/elongate columellate/elongate pilate/elongate polylobate/dendritic/silica skeletons made of these elongate type cells )
	Woody species (schlereids/scalloped/globulars/dycotiledon/cystoliths)
		A001	A002	A003	A004	FL001	FL002	PL001	PL002	FP001	FP002	FP003	FP004	FP005	FP006	FP007	FP008	SUM	A001	A002	A003	A004	FL001	FL002	PL001	PL002	FP001	FP002	FP003	FP004	FP005	FP006	FP007	FP008	SUM		ASH	FLOOR	PLSTER	FIREPLACE		ASH	FLOOR	PLSTER	FIREPLACE
	Grass leaf/stem	358	348	298	300	322	343	339	321	326	357	296	301	220	206	319	307	4961	0.972826	0.966667	0.866279	0.869565	0.936047	0.974432	0.985465	0.969789	0.923513	0.986188	0.857971	0.885294	0.647059	0.620482	0.855228	0.908284	0.890504		1304	665	647	2332		0.920254	0.95546	0.945906	0.837945
	Inflorescence	7	5	35	7	4	1	2	4	3	4	19	28	65	67	7	6	264	0.0190217	0.0138889	0.101744	0.0202899	0.0116279	0.00284091	0.00581395	0.0120846	0.00849858	0.0110497	0.0550725	0.0823529	0.191176	0.201807	0.0187668	0.0177515	0.0473883		54	5	7	199		0.0381087	0.00718391	0.0102339	0.0715056
	Woody species	3	6	9	38	18	8	3	5	22	1	30	11	50	59	47	24	334	0.00815217	0.0166667	0.0261628	0.110145	0.0523256	0.0227273	0.00872093	0.0151057	0.0623229	0.00276243	0.0869565	0.0323529	0.147059	0.177711	0.126005	0.0710059	0.0599533		56	26	27	244		0.0395201	0.0373563	0.0394737	0.0876752
	UNDETERMINED	0	1	2	0	0	0	0	1	2	0	0	0	5	0	0	1	12	0	0.00277778	0.00581395	0	0	0	0	0.00302115	0.00566572	0	0	0	0.0147059	0	0	0.00295858	0.00215401		3	0	3	8		0.00211715	0	0.00438596	0.0028746
	TOT	368	360	344	345	344	352	344	331	353	362	345	340	340	332	373	338	5571	1	1	1	1	1	1	1	1	1	1	1	1	1	1	1	1	1		1417	696	684	2783		1	1	1	1
	Long cells (elongate psilate, elongate non psilate, elongate echinate, dendritic)
	Short cells (bylobate,cylindrical polylobate, cross, rondel, saddle, trapeziform, trapeziform polylobate, trapeziform sinuate, globular psilate, globular granulate, cystolith)
	Silica skeletons (silica skeleton made of elongate psilate and elongate non psilate)
	Other (cubic, hair base, trichomes, stomate, platelet, papillae, bulliform, tracheid, sclereid, scalloped, dicotyledon)
	Long cells	107	81	193	116	126	104	116	108	109	84	145	142	132	138	162	142	2005	0.286096	0.221311	0.537604	0.324022	0.351955	0.284153	0.329545	0.300836	0.301939	0.229508	0.4039	0.4	0.360656	0.382271	0.415385	0.4	0.345392		497	230	224	1054		0.341112	0.31768	0.315049	0.361826
	Short cells	258	276	143	202	204	246	228	222	223	274	175	192	159	141	168	173	3284	0.68984	0.754098	0.398329	0.564246	0.569832	0.672131	0.647727	0.618384	0.617729	0.748634	0.487465	0.540845	0.434426	0.390582	0.430769	0.487324	0.565719		879	450	450	1505		0.603294	0.621547	0.632911	0.51665
	Silica skeleton	1	0	0	0	0	0	0	0	0	4	0	3	0	0	0	0	8	0.0026738	0	0	0	0	0	0	0	0	0.010929	0	0.0084507	0	0	0	0	0.00137812		1	0	0	7		0.000686342	0	0	0.00240302
	Other	8	9	23	40	28	16	8	29	29	4	39	18	75	82	60	40	508	0.0213904	0.0245902	0.0640669	0.111732	0.0782123	0.0437158	0.0227273	0.0807799	0.0803324	0.010929	0.108635	0.0507042	0.204918	0.227147	0.153846	0.112676	0.0875108		80	44	37	347		0.0549073	0.0607735	0.0520394	0.119121
	TOT	374	366	359	358	358	366	352	359	361	366	359	355	366	361	390	355	5805	1	1	1	1	1	1	1	1	1	1	1	1	1	1	1	1	1		1457	724	711	2913		1	1	1	1

## Sheet: Shikarpur
		Absolute count																	Relative count
		SKP 08 P001	SKP 08 P002	SKP 08 PL001	SKP 08 PL002	SKP 08 PL003	SKP 08 S018	SKP 08 S019	SKP 08 S021	SKP 08 S022	SKP 08 FP001	SKP 08 FP002	SKP 08 FP003	SKP 08 S003	SKP 08 S012	SKP 08 S015	SKP 08 S020		SKP 08 P001	SKP 08 P002	SKP 08 PL001	SKP 08 PL002	SKP 08 PL003	SKP 08 S018	SKP 08 S019	SKP 08 S021	SKP 08 S022	SKP 08 FP001	SKP 08 FP002	SKP 08 FP003	SKP 08 S003	SKP 08 S012	SKP 08 S015	SKP 08 S020
	Elongate psilate	130	143	17	192	41	102	91	116	123	146	142	137	35	44	141	133		0.358127	0.402817	0.73913	0.537815	0.482353	0.276423	0.253482	0.331429	0.350427	0.401099	0.403409	0.360526	0.472973	0.54321	0.397183	0.368421
	Elongate sinuate					4		2	4		3					1							0.0470588		0.00557103	0.0114286		0.00824176					0.0028169
	Elongate echinate	4	5		7	5	3	2	2	2		13	7		1	42	6		0.0110193	0.0140845		0.0196078	0.0588235	0.00813008	0.00557103	0.00571429	0.00569801		0.0369318	0.0184211		0.0123457	0.11831	0.0166205
	Elongate pilate	1	1							1						3	1		0.00275482	0.0028169							0.002849						0.0084507	0.00277008
	Elongate crenate	2						3			1		4						0.00550964						0.00835655			0.00274725		0.0105263
	Elongate polylobate				4						1		4		1							0.0112045						0.00274725		0.0105263		0.0123457
	Elongate colummelate									1																	0.002849
	Bylobate	37	46		24	3	35	33	16	27	32	24	21		8	25	33		0.101928	0.129577		0.0672269	0.0352941	0.0948509	0.091922	0.0457143	0.0769231	0.0879121	0.0681818	0.0552632		0.0987654	0.0704225	0.0914127
	Cylindric polylobate		1		1		3			4	1		2							0.0028169		0.00280112		0.00813008			0.011396	0.00274725		0.00526316
	Cubic				3				2				1				1					0.00840336				0.00571429				0.00263158				0.00277008
	Cross	8	4		1		6				1	2				6	3		0.0220386	0.0112676		0.00280112		0.0162602				0.00274725	0.00568182				0.0169014	0.00831025
	Rondel	6	6		11		3	4	10	2	1	2	3	1	1	9	6		0.0165289	0.0169014		0.0308123		0.00813008	0.0111421	0.0285714	0.00569801	0.00274725	0.00568182	0.00789474	0.0135135	0.0123457	0.0253521	0.0166205
	Saddle	20	18		8	6	12	22	27	22	25	29	11		2	28	28		0.0550964	0.0507042		0.022409	0.0705882	0.0325203	0.0612813	0.0771429	0.0626781	0.0686813	0.0823864	0.0289474		0.0246914	0.0788732	0.0775623
	Trapeziform	145	116	3	70	22	184	126	134	159	110	128	76	17	20	89	132		0.399449	0.326761	0.130435	0.196078	0.258824	0.498645	0.350975	0.382857	0.452991	0.302198	0.363636	0.2	0.22973	0.246914	0.250704	0.365651
	Trapeziform polylobate							2	1								1								0.00557103	0.00285714								0.00277008
	Trapeziform sinuate	1			1						2								0.00275482			0.00280112						0.00549451
	Hair base										1		1															0.00274725		0.00263158
	Trichome	1	3									2	5	1		2	4		0.00275482	0.0084507									0.00568182	0.0131579	0.0135135		0.0056338	0.0110803
	Stomate			1			2						1								0.0434783			0.00542005						0.00263158
	Platelet						1	1	1	2	1		2	2										0.00271003	0.00278552	0.00285714	0.00569801	0.00274725		0.00526316	0.027027
	Papillae	1	1					1				1	2	1			1		0.00275482	0.0028169					0.00278552				0.00284091	0.00526316	0.0135135			0.00277008
	Bulliform	4	4	2	25	3	13	5	12	6	12	6	31	9	3	6	9		0.0110193	0.0112676	0.0869565	0.070028	0.0352941	0.0352304	0.0139276	0.0342857	0.017094	0.032967	0.0170455	0.0815789	0.121622	0.037037	0.0169014	0.0249307
	Globular psilate				3		1	3	2	1		1	8	2								0.00840336		0.00271003	0.00835655	0.00571429	0.002849		0.00284091	0.0210526	0.027027
	Globular granulate
	Tracheid	1	3		1	1	2	1	1	1	1	1	3			1	1		0.00275482	0.0084507		0.00280112	0.0117647	0.00542005	0.00278552	0.00285714	0.002849	0.00274725	0.00284091	0.00789474			0.0028169	0.00277008
	Schlereid				2				1				2									0.00560224				0.00285714				0.00526316
	Scalloped											1			1	1													0.00284091			0.0123457	0.0028169
	Dicotyledon				4			60	21		26		57	3		1						0.0112045			0.167131	0.06		0.0714286		0.15	0.0405405	0	0.0028169
	Cystolith		1				1													0.0028169				0.00271003
	Silica skeleton psilate												1																	0.00263158
	Silica skeleton echinate		1																	0.0028169
	Undetermined	2	2				1	3					1	3			2		0.00550964	0.0056338				0.00271003	0.00835655					0.00263158	0.0405405			0.00554017
	TOT	363	355	23	357	85	369	359	350	351	364	352	380	74	81	355	361		1	1	1	1	1	1	1	1	1	1	1	1	1	1	1	1
	tot cells with si sk	363	358	23	357	85	369	359	350	352	364	352	385	74	81	355	361
	tot fields counted	70	50	360	77	352	86	69	110	106	99	118	136	583	350	103	72
	Grass leaf/stem (elongate psilate/elongate sinuate/short cells/bulliform/stomate/silica skeleton made of elongate psilate/silica skeletons made of elongate sinuate)
	Inflorescence (elongate echinate/elongate columellate/elongate pilate/elongate polylobatedendritic//silica skeletons made of these elongate type cells )
	Woody species (schlereids/scalloped/globulars/dycotiledon/cystoliths)
		SKP 08 P001	SKP 08 P002	SKP 08 PL001	SKP 08 PL002	SKP 08 PL003	SKP 08 S018	SKP 08 S019	SKP 08 S021	SKP 08 S022	SKP 08 FP001	SKP 08 FP002	SKP 08 FP003	SKP 08 S003	SKP 08 S012	SKP 08 S015	SKP 08 S020	SUM	SKP 08 P001	SKP 08 P002	SKP 08 PL001	SKP 08 PL002	SKP 08 PL003	SKP 08 S018	SKP 08 S019	SKP 08 S021	SKP 08 S022	SKP 08 FP001	SKP 08 FP002	SKP 08 FP003	SKP 08 S003	SKP 08 S012	SKP 08 S015	SKP 08 S020	SUM		PIT	PLASTER	ASH	FIREPLACE	FLOOR	PIT	PLASTER	ASH	FIREPLACE	FLOOR
	Grass leaf/stem	351	339	23	336	79	360	285	322	343	333	333	284	62	78	305	346	4179	0.975	0.974138	1	0.94382	0.940476	0.983607	0.800562	0.925287	0.985632	0.922438	0.956897	0.773842	0.885714	0.962963	0.866477	0.974648	0.923944		690	438	1310	950	791	0.974576	0.946004	0.974576	0.8829	0.921911
	Inflorescence	7	6	0	11	5	3	5	2	4	2	13	15	0	2	45	7	127	0.0194444	0.0172414	0	0.0308989	0.0595238	0.00819672	0.0140449	0.00574713	0.0114943		0.0373563	0.0408719		0.0246914	0.127841	0.0197183	0.0280787		13	16	14	30	54	0.0183616	0.0345572	0.0183616	0.027881	0.0629371
	Woody species	0	1	0	9	0	2	63	24	1	26	2	67	5	1	2	0	203	0	0.00287356	0	0.0252809	0	0.00546448	0.176966	0.0689655	0.00287356	0.0720222	0.00574713	0.182561	0.0714286	0.0123457	0.00568182	0	0.0448817		1	9	90	95	8	0.00141243	0.0194384	0.00141243	0.08829	0.00932401
	UNDETERMINED	2	2				1	3					1	3			2	14	0.00555556	0.00574713				0.00273224	0.00842697					0.0027248	0.0428571			0.0056338	0.00309529		4	0	4	1	5	0.00564972	0	0.00564972	0.000929368	0.00582751
	TOT	360	348	23	356	84	366	356	348	348	361	348	367	70	81	352	355	4523	1	1	1	1	1	1	1	1	1	1	1	1	1	1	1	1	1		708	463	1418	1076	858	1	1	1	1	1
	Long cells (elongate psilate, elongate non psilate, elongate echinate, dendritic)
	Short cells (bylobate,cylindrical polylobate, cross, rondel, saddle, trapeziform, trapeziform polylobate, trapeziform sinuate, globular psilate, globular granulate, cystolith)
	Silica skeletons (silica skeleton made of elongate psilate and elongate non psilate)
	Other (cubic, hair base, trichomes, stomate, platelet, papillae, bulliform, tracheid, sclereid, scalloped, dicotyledon)
	Long cells	134	148	17	199	50	105	95	122	125	149	155	144	35	45	184	139	1846	0.374302	0.420455	0.73913	0.563739	0.588235	0.285326	0.269122	0.348571	0.358166	0.411602	0.440341	0.38814	0.492958	0.5625	0.522727	0.388268	0.406877		282	266	447	448	547	0.397183	0.577007	0.397183	0.412903	0.443994
	Short cells	217	192	3	119	31	245	190	190	215	172	186	121	20	31	157	203	2292	0.606145	0.545455	0.130435	0.33711	0.364706	0.665761	0.538244	0.542857	0.616046	0.475138	0.528409	0.326146	0.28169	0.3875	0.446023	0.567039	0.50518		409	153	840	479	532	0.576056	0.331887	0.576056	0.441475	0.431818
	Silica skeletons		1										1					2		0.00284091										0.00269542							1	0	0	1	1	0.00140845	0	0.00140845	0.000921659	0.000811688
	Other	7	11	3	35	4	18	68	38	9	41	11	105	16	4	11	16	397	0.0195531	0.03125	0.130435	0.0991501	0.0470588	0.048913	0.192635	0.108571	0.025788	0.11326	0.03125	0.283019	0.225352	0.05	0.03125	0.0446927	0.0875028		18	42	133	157	152	0.0253521	0.0911063	0.0253521	0.1447	0.123377
	TOT	358	352	23	353	85	368	353	350	349	362	352	371	71	80	352	358	4537	1	1	1	1	1	1	1	1	1	1	1	1	1	1	1	1	1		710	461	1420	1085	1232	1	1	1	1	1

## Sheet: Alamgirpur
		Absolute count																	Relative count
		FLOOR							ASH			PIT							FLOOR							ASH			PIT
	ID	17	39	23	31	6	8	25	33	19	21	15	43	12	45	10	13		17	39	23	31	6	8	25	33	19	21	15	43	12	45	10	13
	feature	114	125	117	121	106	107	118	122	115	116	112	127	110	128	108	106		114	125	117	121	106	107	118	122	115	116	112	127	110	128	108	106
	Elongate psilate	153	171	152	162	171	168	111	179	151	133	122	150	154	134	144	136		0.422652	0.463415	0.395833	0.439024	0.460916	0.456522	0.307479	0.476064	0.410326	0.354667	0.308861	0.394737	0.4	0.365123	0.391304	0.356955
	Elongate sinuate	5	6	1	4	2		1	15	51	3	7	1	5	9	3	2		0.0138122	0.0162602	0.00260417	0.0108401	0.00539084		0.00277008	0.0398936	0.138587	0.008	0.0177215	0.00263158	0.012987	0.0245232	0.00815217	0.00524934
	Elongate echinate	2	9	3	11	6	2	11	45	49	10	11	7	3	1	2	8		0.00552486	0.0243902	0.0078125	0.0298103	0.0161725	0.00543478	0.0304709	0.119681	0.133152	0.0266667	0.0278481	0.0184211	0.00779221	0.0027248	0.00543478	0.0209974
	Elongate columellate		1													1				0.00271003													0.00271739
	Elongate polylobate					2		2				1	1										0.00539084		0.00554017				0.00253165	0.00263158
	Elongate pilate		1		2			1	2		1	1					1			0.00271003		0.00542005			0.00277008	0.00531915		0.00266667	0.00253165					0.00262467
	Bylobate	26	15	29	8	28	25	11	12	2	34	22	25	49	44	50	16		0.0718232	0.0406504	0.0755208	0.0216802	0.0754717	0.0679348	0.0304709	0.0319149	0.00543478	0.0906667	0.0556962	0.0657895	0.127273	0.119891	0.13587	0.0419948
	Cylindrical polylobate	1	2	2	1	1	1	1					3			1	2		0.00276243	0.00542005	0.00520833	0.00271003	0.00269542	0.00271739	0.00277008					0.00789474			0.00271739	0.00524934
	Cubic			3									2								0.0078125									0.00526316
	Cross	6	3	3	7	5	3	7	3		3		6	4		8	5		0.0165746	0.00813008	0.0078125	0.0189702	0.0134771	0.00815217	0.0193906	0.00797872		0.008		0.0157895	0.0103896		0.0217391	0.0131234
	Rondel	34	8	1	1		2	11	8	5	4	23	9	7	7	6	3		0.0939227	0.0216802	0.00260417	0.00271003		0.00543478	0.0304709	0.0212766	0.013587	0.0106667	0.0582278	0.0236842	0.0181818	0.0190736	0.0163043	0.00787402
	Saddle	5	31	54	37	34	24	55	13	18	46	53	24	41	14	26	65		0.0138122	0.0840108	0.140625	0.100271	0.0916442	0.0652174	0.152355	0.0345745	0.048913	0.122667	0.134177	0.0631579	0.106494	0.0381471	0.0706522	0.170604
	Trapeziform	98	103	106	100	81	95	111	48	63	109	101	113	86	93	87	114		0.270718	0.279133	0.276042	0.271003	0.218329	0.258152	0.307479	0.12766	0.171196	0.290667	0.255696	0.297368	0.223377	0.253406	0.236413	0.299213
	Hair base	1							2				1	1			1		0.00276243							0.00531915				0.00263158	0.0025974			0.00262467
	Trichome	1	3	3		1		4		1		1	5	1	3	1	2		0.00276243	0.00813008	0.0078125		0.00269542		0.0110803		0.00271739		0.00253165	0.0131579	0.0025974	0.00817439	0.00271739	0.00524934
	Stomate				1	2	1	1	6							1	1					0.00271003	0.00539084	0.00271739	0.00277008	0.0159574							0.00271739	0.00262467
	Platelets	2		2		5		6	5	3	4	22	1	5	21	1			0.00552486		0.00520833		0.0134771		0.0166205	0.0132979	0.00815217	0.0106667	0.0556962	0.00263158	0.012987	0.0572207	0.00271739
	Papillae	4		1	4	4	1	2	4	4		2	3		2	1			0.0110497		0.00260417	0.0108401	0.0107817	0.00271739	0.00554017	0.0106383	0.0108696		0.00506329	0.00789474		0.00544959	0.00271739
	Bulliform	6		5	1	8	12	4	4	7	5	10	6	6	22	9	1		0.0165746		0.0130208	0.00271003	0.0215633	0.0326087	0.0110803	0.0106383	0.0190217	0.0133333	0.0253165	0.0157895	0.0155844	0.0599455	0.0244565	0.00262467
	Globular psilate	6	6	3	4	12	5	1	5	3	1	5	6	2	3	4	7		0.0165746	0.0162602	0.0078125	0.0108401	0.032345	0.013587	0.00277008	0.0132979	0.00815217	0.00266667	0.0126582	0.0157895	0.00519481	0.00817439	0.0108696	0.0183727
	Globular echinate	1						1	3										0.00276243						0.00277008	0.00797872
	Globular granulate				2		2			2		1	3			1	1					0.00542005		0.00543478			0.00543478		0.00253165	0.00789474			0.00271739	0.00262467
	Tracheid	2	2	1	6	1	7	9	3	5	2	5	2	2	4	4	4		0.00552486	0.00542005	0.00260417	0.0162602	0.00269542	0.0190217	0.0249307	0.00797872	0.013587	0.00533333	0.0126582	0.00526316	0.00519481	0.0108992	0.0108696	0.0104987
	Schlereid	1			4			1	2		3	1		1	2		1		0.00276243			0.0108401			0.00277008	0.00531915		0.008	0.00253165		0.0025974	0.00544959		0.00262467
	Scalloped	1	1		1		1	2	2		3	3	3		6	2	3		0.00276243	0.00271003		0.00271003		0.00271739	0.00554017	0.00531915		0.008	0.00759494	0.00789474		0.0163488	0.00543478	0.00787402
	Dicotyledon	5	7	15	12	4	15	6	15	1	14	2	3	4		9	6		0.0138122	0.0189702	0.0390625	0.0325203	0.0107817	0.0407609	0.0166205	0.0398936	0.00271739	0.0373333	0.00506329	0.00789474	0.0103896		0.0244565	0.015748
	Cystolith	1					1						1			1			0.00276243					0.00271739						0.00263158			0.00271739
	Silica skeleton psilate	1			1		2									3			0.00276243			0.00271003		0.00543478									0.00815217
	Silica skeleton echinates					2																	0.00539084
	Silica skeleton sinuate					2	1										1						0.00539084	0.00271739										0.00262467
	Silica skeleton platelets									3						1	1										0.00815217						0.00271739	0.00262467
	Undetermined							2				2	5	14	2	2									0.00554017				0.00506329	0.0131579	0.0363636	0.00544959	0.00543478
	TOT	362	369	384	369	371	368	361	376	368	375	395	380	385	367	368	381		1	1	1	1	1	1	1	1	1	1	1	1	1	1	1	1
	tot with si sk	365	369	384	373	385	377	361	376	368	375	395	380	385	367	386	385
	fields counted	60	57	40	70	57	58	63	110	33	74	134	63	40	86	53	37
	Grass leaf/stem (elongate psilate/elongate sinuate/short cells/bulliform/stomate/silica skeleton made of elongate psilate/silica skeletons made of elongate sinuate)
	Inflorescence (elongate echinate/elongate columellate/elongate pilate/elongate polylobatedendritic//silica skeletons made of these elongate type cells )
	Woody species (schlereids/scalloped/globulars/dycotiledon/cystoliths)
		ALM 08 FL001	ALM 08 FL002	ALM 08 FL003	ALM 08 FL004	ALM 08 FL005	ALM 08 FL006	ALM 08 FL007	ALM 08 A001	ALM 08 A002	ALM 08 A003	ALM 08 P001	ALM 08 P002	ALM 08 P003	ALM 08 P004	ALM 08 P005	ALM 08 P006	SUM	ALM 08 FL001	ALM 08 FL002	ALM 08 FL003	ALM 08 FL004	ALM 08 FL005	ALM 08 FL006	ALM 08 FL007	ALM 08 A001	ALM 08 A002	ALM 08 A003	ALM 08 P001	ALM 08 P002	ALM 08 P003	ALM 08 P004	ALM 08 P005	ALM 08 P006	SUM		GENERAL	FLOOR	ASH	PIT	GENERAL	FLOOR	ASH	PIT
	grass leaf	335	339	356	323	334	334	313	288	297	337	338	339	352	323	338	346	5292	0.951705	0.931319	0.944297	0.899721	0.927778	0.927778	0.920588	0.79558	0.84375	0.913279	0.926027	0.921196	0.93617	0.958457	0.938889	0.927614	0.916522		5292	2334	922	2036	0.916522	0.92914	0.851339	0.934374
	inflorescence	2	11	3	13	10	2	14	47	49	11	13	8	3	1	3	9	199	0.00568182	0.0302198	0.00795756	0.0362117	0.0277778	0.00555556	0.0411765	0.129834	0.139205	0.0298103	0.0356164	0.0217391	0.00797872	0.00296736	0.00833333	0.0241287	0.0344648		199	55	107	37	0.0344648	0.0218949	0.0987996	0.0169803
	woody species	15	14	18	23	16	24	11	27	6	21	12	16	7	11	17	18	256	0.0426136	0.0384615	0.0477454	0.0640669	0.0444444	0.0666667	0.0323529	0.0745856	0.0170455	0.0569106	0.0328767	0.0434783	0.018617	0.0326409	0.0472222	0.0482574	0.0443367		256	121	54	81	0.0443367	0.0481688	0.0498615	0.037173
	UNDETERMINED	0	0	0	0	0	0	2	0	0	0	2	5	14	2	2	0	27	0	0	0	0	0	0	0.00588235	0	0	0	0.00547945	0.013587	0.037234	0.00593472	0.00555556	0	0.00467613		27	2	0	25	0.00467613	0.000796178	0	0.0114732
	TOT	352	364	377	359	360	360	340	362	352	369	365	368	376	337	360	373	5774	1	1	1	1	1	1	1	1	1	1	1	1	1	1	1	1	1		5774	2512	1083	2179	1	1	1	1
	Long cells (elongate psilate, elongate non psilate, elongate echinate, dendritic)
	Short cells (bylobate,cylindrical polylobate, cross, rondel, saddle, trapeziform, trapeziform polylobate, trapeziform sinuate, globular psilate, globular granulate, cystolith)
	Silica skeletons (silica skeleton made of elongate psilate and elongate non psilate)
	Other (cubic, hair base, trichomes, stomate, platelet, papillae, bulliform, tracheid, sclereid, scalloped, dicotyledon)
	Long cells	160	186	156	177	181	170	123	239	251	146	140	158	162	144	149	146	2688	0.441989	0.506812	0.40625	0.482289	0.487871	0.461957	0.345506	0.639037	0.682065	0.390374	0.358056	0.42246	0.436658	0.394521	0.408219	0.384211	0.452754		2688	1153	899	636	0.452754	0.447767	0.400267	0.569892
	Short cells	178	168	198	160	161	158	198	92	93	197	205	190	189	161	184	213	2745	0.491713	0.457766	0.515625	0.435967	0.433962	0.429348	0.55618	0.245989	0.252717	0.526738	0.524297	0.508021	0.509434	0.441096	0.50411	0.560526	0.462355		2745	1221	1142	382	0.462355	0.474175	0.508459	0.342294
	Silica skeleton	1	0	0	1	4	3	0	0	3	0	0	0	0	0	4	2	18	0.00276243	0	0	0.0027248	0.0107817	0.00815217	0	0	0.00815217	0	0	0	0	0	0.0109589	0.00526316	0.00303183		18	9	6	3	0.00303183	0.00349515	0.00267142	0.00268817
	Other	23	13	30	29	25	37	35	43	21	31	46	26	20	60	28	19	486	0.0635359	0.0354223	0.078125	0.0790191	0.0673854	0.100543	0.0983146	0.114973	0.0570652	0.0828877	0.117647	0.0695187	0.0539084	0.164384	0.0767123	0.05	0.0818595		486	192	199	95	0.0818595	0.0745631	0.088602	0.0851254
	TOT	362	367	384	367	371	368	356	374	368	374	391	374	371	365	365	380	5937	1	1	1	1	1	1	1	1	1	1	1	1	1	1	1	1	1		5937	2575	2246	1116	1	1	1	1
		AN						RN %
	Phases	2	3	4	5	6	7	7	6	5	4	3	2
	grass leaf	1014	1028	632	1329	627	662	93.9007	86.3636	91.9723	89.7727	93.3697	92.7722
	inflorescence	21	19	51	41	58	9	1.2766	7.98898	2.83737	7.24432	1.7257	1.92132
	woody species	58	36	21	73	41	27	3.82979	5.64738	5.0519	2.98295	3.26975	5.3065
	UNDETERMINED	0	18	0	2	0	7	0.992908	0	0.138408	0	1.63488	0
	TOT	1093	1101	704	1445	726	705	100	100	100	100	100	100
