# Supplementary material for: 'Not all that burns is wood'. A social perspective on fuel exploitation and use during the Indus urban period (2600-1900 BC)
Source: PLoS One. 2018 Mar 7;13(3):e0192364. doi: 10.1371/journal.pone.0192364 (PMC5841642; doi:10.1371/journal.pone.0192364)
Supplement: S6 Dataset — (XLS) [file pone.0192364.s007.xls]

## Sheet: 4 sites
site	sample	ID	slide	slide+soil	soil	spherulites
Harappa	H88 539 25 990201.03	HARP 201.03	4.6897	4.6977	0.008	-
	H88 772 990201.06	HARP 201.06	4.6762	4.6815	0.0053	-		- = ABSENT
	H88 572 45 990201.08	HARP 201.08	4.7239	4.7265	0.0026	-		+ = PRESENT <5
	H88 772 29 30 990201.11	HARP 201.11	4.7001	4.7048	0.0047	+		++ = PRESENT >5
	H88 574 48 990201.19	HARP 201.19	4.8294	4.8348	0.0054	-
	H88 368 82 990201.21	HARP 201.21	4.6761	4.6798	0.0037	-
	H97 7846 573 99.0201.26	HARP 201.26	4.7232	4.7261	0.0029	-
	H90 3066 74 990202.01	HARP 202.01	4.7211	4.7262	0.0051	-
	H90 3062 69 990202.02	HARP 202.02	4.701	4.7036	0.0026	-
	H90 3065 73 990202.03	HARP 202.03	4.7081	4.7126	0.0045	-
	H90 3052 57 990202.04	HARP 202.04	4.6918	4.6992	0.0074	++
	H90 3055 59 990202.05	HARP 202.05	4.6959	4.7016	0.0057	-
	H90 3048 53 990202.06	HARP 202.06	4.6998	4.7034	0.0036	-
	H90 3056 60 990202.07	HARP 202.07	4.691	4.6952	0.0042	-
	H89 2004 506 990202.08	HARP 202.08	4.5571	4.5603	0.0032	-
	H89 2032.27 990202.15	HARP 202.15	4.698	4.7013	0.0033	+
Kanmer	KMR 07/08 A005 A Z17	KMR 07/08 A001	4.7878	4.791	0.0032	-
	KMR 07/08 A005 B Z17	KMR 07/08 A002	4.7553	4.7569	0.0016	-
	KMR 07/08 A005 C Z17	KMR 07/08 A003	4.7671	4.7697	0.0026	++
	KMR 07/08 A006 AA17	KMR 08/08 A004	4.7706	4.7739	0.0033	-
	KMR 07/08 FL002 B Z17NE	KMR 07/08 FL001	4.7425	4.7484	0.0059	-
	KMR 07/08 FL003 Z18 NW	KMR 07/08 FL002	4.7067	4.7103	0.0036	-
	KMR 07/08 FP005 PLASTER ON OUTER WALL Z17	KMR 07/08 PL001	4.7675	4.7706	0.0031	-
	KMR 07/08 WALL PLASTER 001 Z30	KMR 07/08 PL002	4.7824	4.7865	0.0041	-
	KMR 07/08 FP003 AA17	KMR 07/08 FP001	4.7851	4.7872	0.0021	++
	KMR 07/08 FP004 Z17	KMR 07/08 FP002	4.7774	4.781	0.0036	+
	KMR 07/08 HL009 Z17 JUST ABOVE KILN	KMR 07/08 FP003	4.7199	4.7244	0.0045	+
	KMR 07/08 FP005 I Z17 SW	KMR 07/08 FP004	4.7201	4.7228	0.0027	+
	KMR 07/08 FP005 II Z17	KMR 07/08 FP005	4.6865	4.6886	0.0021	+
	KMR 07/08 FP005 III Z17	KMR 07/08 FP006	4.7734	4.7761	0.0027	-
	KMR 07/08 FP005 IV Z18 JUST OUTSIDE KILN	KMR 07/08 FP007	4.721	4.7237	0.0027	++
	KMR 07/08 FP005 V Z17 FROM FUEL CHAMBER	KMR 07/08 FP008	4.717	4.7198	0.0028	+
Shikarpur	SKP 08 P001 Es4	SKP 08 P001	4.6498	4.6553	0.0055	+
	SKP 08 P002 Fp1	SKP 08 P002	4.6523	4.6598	0.0075	-
	SKP 08 FP001 Es4	SKP 08 FP001	4.632	4.6382	0.0062	-
	SKP 08 FP002 Es4	SKP 08 FP002	4.6396	4.645	0.0054	-
	SKP 08 FP003 Es4	SKP 08 FP003	4.6267	4.6311	0.0044	-
	SKP 08 A001 Eh2	SKP 08 A001	4.6125	4.6186	0.0061	-
	SKP 08 wall plaster Eh2 NE corner	SKP 08 PL001	4.6736	4.6812	0.0076	-
	SKP 08 FL002 Eh1	SKP 08 PL002	4.7435	4.7477	0.0042	-
	SKP 08 FL003 Et4	SKP 08 PL003	4.7396	4.7422	0.0026	-
	SKP 08 SECTION Es4 003	SKP 08 S003	4.7502	4.7549	0.0047	-
	SKP 08 SECTION Es4 007	SKP 08 S007	4.6773	4.6822	0.0049	-
	SKP 08 SECTION Es4 010	SKP 08S010	4.6719	4.6754	0.0035	-
	SKP 08 SECTION Es4 012	SKP 08S012	4.6918	4.6967	0.0049	-
	SKP 08 SECTION Es4 013	SKP 08S013	4.71	4.7143	0.0043	-
	SKP 08 SECTION Es4 015	SKP 08 S015	4.7083	4.7111	0.0028	-
	SKP 08 SECTION Es4 018	SKP 08 S018	4.7252	4.7306	0.0054	+
	SKP 08 SECTION Es4 019	SKP 08 S019	4.6843	4.6885	0.0042	-
	SKP 08 SECTION Es4 020	SKP 08 S020	4.5857	4.5893	0.0036	-
	SKP 08 SECTION Es4 021	SKP 08 S021	4.5671	4.5706	0.0035	-
	SKP 08 SECTION Es4 022	SKP 08 S022	4.5825	4.5863	0.0038	-
Alamgirpur	ALM 17 C. 114	ALM 08 FL001	4.7363	4.7477	0.0114	-
	ALM 39 C. 125	ALM 08 FL002	4.7245	4.7366	0.0121	-
	ALM 23 C. 117	ALM 08 FL003	4.7498	4.7602	0.0104	-
	ALM 31 C. 121	ALM 08 FL004	4.7315	4.7332	0.0017	-
	ALM 6 C. 106	ALM 08 FL005	4.73	4.737	0.007	-
	ALM 8 C. 107	ALM 08 FL006	4.7138	4.7202	0.0064	-
	ALM 25 C. 118	ALM 08 FL007	4.7394	4.7443	0.0049	-
	ALM 33 C. 122	ALM 08 A001	4.7239	4.7296	0.0057	+
	ALM 19 C. 115	ALM 08 A002	4.7536	4.7567	0.0031	-
	ALM 21 C. 116	ALM 08 A003	4.663	4.6658	0.0028	-
	ALM 15 C. 112	ALM 08 P001	4.7201	4.7289	0.0088	-
	ALM 43 C. 127	ALM 08 P002	4.7113	4.7171	0.0058	-
	ALM 12 C. 110	ALM 08 P003	4.7355	4.7478	0.0123	-
	ALM 45 C. 128	ALM 08 P004	4.7526	4.7608	0.0082	-
	ALM 10 C. 108	ALM 08 P005	4.7173	4.7241	0.0068	-
	ALM 13 C. 106	ALM 08 P006	4.7265	4.7292	0.0027	-

## Sheet: Harappa
sample	ID	slide	slide+soil	soil	spherulites
H88 539 25 990201.03	HARP 201.03	4.6897	4.6977	0.008	-
H88 772 990201.06	HARP 201.06	4.6762	4.6815	0.0053	-		- = ABSENT
H88 572 45 990201.08	HARP 201.08	4.7239	4.7265	0.0026	-		+ = PRESENT <5
H88 772 29 30 990201.11	HARP 201.11	4.7001	4.7048	0.0047	+		++ = PRESENT >5
H88 574 48 990201.19	HARP 201.19	4.8294	4.8348	0.0054	-
H88 368 82 990201.21	HARP 201.21	4.6761	4.6798	0.0037	-
H97 7846 573 99.0201.26	HARP 201.26	4.7232	4.7261	0.0029	-
H90 3066 74 990202.01	HARP 202.01	4.7211	4.7262	0.0051	-
H90 3062 69 990202.02	HARP 202.02	4.701	4.7036	0.0026	-
H90 3065 73 990202.03	HARP 202.03	4.7081	4.7126	0.0045	-
H90 3052 57 990202.04	HARP 202.04	4.6918	4.6992	0.0074	++
H90 3055 59 990202.05	HARP 202.05	4.6959	4.7016	0.0057	-
H90 3048 53 990202.06	HARP 202.06	4.6998	4.7034	0.0036	-
H90 3056 60 990202.07	HARP 202.07	4.691	4.6952	0.0042	-
H89 2004 506 990202.08	HARP 202.08	4.5571	4.5603	0.0032	-
H89 2032.27 990202.15	HARP 202.15	4.698	4.7013	0.0033	+

## Sheet: Kanmer
sample	ID	slide	slide+soil	soil	spherulites
KMR 07/08 A005 A Z17	KMR 07/08 A001	4.7878	4.791	0.0032	-
KMR 07/08 A005 B Z17	KMR 07/08 A002	4.7553	4.7569	0.0016	-		- = ABSENT
KMR 07/08 A005 C Z17	KMR 07/08 A003	4.7671	4.7697	0.0026	++		+ = PRESENT <5
KMR 07/08 A006 AA17	KMR 08/08 A004	4.7706	4.7739	0.0033	-		++ = PRESENT >5
KMR 07/08 FL002 B Z17NE	KMR 07/08 FL001	4.7425	4.7484	0.0059	-
KMR 07/08 FL003 Z18 NW	KMR 07/08 FL002	4.7067	4.7103	0.0036	-
KMR 07/08 FP005 PLASTER ON OUTER WALL Z17	KMR 07/08 PL001	4.7675	4.7706	0.0031	-
KMR 07/08 WALL PLASTER 001 Z30	KMR 07/08 PL002	4.7824	4.7865	0.0041	-
KMR 07/08 FP003 AA17	KMR 07/08 FP001	4.7851	4.7872	0.0021	++
KMR 07/08 FP004 Z17	KMR 07/08 FP002	4.7774	4.781	0.0036	+
KMR 07/08 HL009 Z17 JUST ABOVE KILN	KMR 07/08 FP003	4.7199	4.7244	0.0045	+
KMR 07/08 FP005 I Z17 SW	KMR 07/08 FP004	4.7201	4.7228	0.0027	+
KMR 07/08 FP005 II Z17	KMR 07/08 FP005	4.6865	4.6886	0.0021	+
KMR 07/08 FP005 III Z17	KMR 07/08 FP006	4.7734	4.7761	0.0027	-
KMR 07/08 FP005 IV Z18 JUST OUTSIDE KILN	KMR 07/08 FP007	4.721	4.7237	0.0027	++
KMR 07/08 FP005 V Z17 FROM FUEL CHAMBER	KMR 07/08 FP008	4.717	4.7198	0.0028	+

## Sheet: Shikarpur
sample	ID	slide	slide+soil	soil	spherulites
SKP 08 P001 Es4	SKP 08 P001	4.6498	4.6553	0.0055	+
SKP 08 P002 Fp1	SKP 08 P002	4.6523	4.6598	0.0075	-		- = ABSENT
SKP 08 FP001 Es4	SKP 08 FP001	4.632	4.6382	0.0062	-		+ = PRESENT <5
SKP 08 FP002 Es4	SKP 08 FP002	4.6396	4.645	0.0054	-		++ = PRESENT >5
SKP 08 FP003 Es4	SKP 08 FP003	4.6267	4.6311	0.0044	-
SKP 08 A001 Eh2	SKP 08 A001	4.6125	4.6186	0.0061	-
SKP 08 wall plaster Eh2 NE corner	SKP 08 PL001	4.6736	4.6812	0.0076	-
SKP 08 FL002 Eh1	SKP 08 PL002	4.7435	4.7477	0.0042	-
SKP 08 FL003 Et4	SKP 08 PL003	4.7396	4.7422	0.0026	-
SKP 08 SECTION Es4 003	SKP 08 S003	4.7502	4.7549	0.0047	-
SKP 08 SECTION Es4 007	SKP 08 S007	4.6773	4.6822	0.0049	-
SKP 08 SECTION Es4 010	SKP 08S010	4.6719	4.6754	0.0035	-
SKP 08 SECTION Es4 012	SKP 08S012	4.6918	4.6967	0.0049	-
SKP 08 SECTION Es4 013	SKP 08S013	4.71	4.7143	0.0043	-
SKP 08 SECTION Es4 015	SKP 08 S015	4.7083	4.7111	0.0028	-
SKP 08 SECTION Es4 018	SKP 08 S018	4.7252	4.7306	0.0054	+
SKP 08 SECTION Es4 019	SKP 08 S019	4.6843	4.6885	0.0042	-
SKP 08 SECTION Es4 020	SKP 08 S020	4.5857	4.5893	0.0036	-
SKP 08 SECTION Es4 021	SKP 08 S021	4.5671	4.5706	0.0035	-
SKP 08 SECTION Es4 022	SKP 08 S022	4.5825	4.5863	0.0038	-

## Sheet: Alamgirpur
sample	ID	slide	slide+soil	soil	spherulites
ALM 17 C. 114	ALM 08 FL001	4.7363	4.7477	0.0114	-
ALM 39 C. 125	ALM 08 FL002	4.7245	4.7366	0.0121	-		- = ABSENT
ALM 23 C. 117	ALM 08 FL003	4.7498	4.7602	0.0104	-		+ = PRESENT <5
ALM 31 C. 121	ALM 08 FL004	4.7315	4.7332	0.0017	-		++ = PRESENT >5
ALM 6 C. 106	ALM 08 FL005	4.73	4.737	0.007	-
ALM 8 C. 107	ALM 08 FL006	4.7138	4.7202	0.0064	-
ALM 25 C. 118	ALM 08 FL007	4.7394	4.7443	0.0049	-
ALM 33 C. 122	ALM 08 A001	4.7239	4.7296	0.0057	+
ALM 19 C. 115	ALM 08 A002	4.7536	4.7567	0.0031	-
ALM 21 C. 116	ALM 08 A003	4.663	4.6658	0.0028	-
ALM 15 C. 112	ALM 08 P001	4.7201	4.7289	0.0088	-
ALM 43 C. 127	ALM 08 P002	4.7113	4.7171	0.0058	-
ALM 12 C. 110	ALM 08 P003	4.7355	4.7478	0.0123	-
ALM 45 C. 128	ALM 08 P004	4.7526	4.7608	0.0082	-
ALM 10 C. 108	ALM 08 P005	4.7173	4.7241	0.0068	-
ALM 13 C. 106	ALM 08 P006	4.7265	4.7292	0.0027	-
