# Supplementary material for: 'Not all that burns is wood'. A social perspective on fuel exploitation and use during the Indus urban period (2600-1900 BC)
Source: PLoS One. 2018 Mar 7;13(3):e0192364. doi: 10.1371/journal.pone.0192364 (PMC5841642; doi:10.1371/journal.pone.0192364)
Supplement: S7 Dataset — (XLS) [file pone.0192364.s008.xls]

## Sheet: dung ref coll
	ME-ICP41	ME-ICP41	ME-ICP41	ME-ICP41	ME-ICP41	ME-ICP41	ME-ICP41	ME-ICP41	ME-ICP41	ME-ICP41	ME-ICP41	ME-ICP41	ME-ICP41	ME-ICP41	ME-ICP41	ME-ICP41	ME-ICP41	ME-ICP41	ME-ICP41	ME-ICP41	ME-ICP41	ME-ICP41	ME-ICP41	ME-ICP41	ME-ICP41	ME-ICP41	ME-ICP41	ME-ICP41	ME-ICP41	ME-ICP41	ME-ICP41	ME-ICP41	ME-ICP41	ME-ICP41	ME-ICP41
SAMPLE	Ag	Al	As	B	Ba	Be	Bi	Ca	Cd	Co	Cr	Cu	Fe	Ga	Hg	K	La	Mg	Mn	Mo	Na	Ni	P	Pb	S	Sb	Sc	Sr	Th	Ti	Tl	U	V	W	Zn
DESCRIPTION	ppm	%	ppm	ppm	ppm	ppm	ppm	%	ppm	ppm	ppm	ppm	%	ppm	ppm	%	ppm	%	ppm	ppm	%	ppm	ppm	ppm	%	ppm	ppm	ppm	ppm	%	ppm	ppm	ppm	ppm	ppm
KMR DC001	0.3	0.08	1.99	80	50	0.49	1.99	2.65	0.49	0.99	3	17	0.18	9.99	0.99	0.24	9.99	0.83	148	4	0.08	2	2510	3	0.31	1.99	0.99	334	19.99	0.009	9.99	9.99	4	9.99	66
KMR DC002	0.2	0.15	1.99	40	30	0.49	1.99	2.37	0.49	2	6	15	0.4	9.99	0.99	0.43	9.99	0.6	108	2	0.05	2	2000	5	0.18	1.99	1	242	19.99	0.009	9.99	9.99	7	9.99	60
KMR DC003	0.2	0.08	1.99	30	40	0.49	1.99	3.13	0.49	1	3	17	0.23	9.99	0.99	0.21	9.99	1.01	113	6	0.03	3	3050	2	0.18	1.99	0.99	437	19.99	0.009	9.99	9.99	4	9.99	64
KMR DC004	0.19	0.09	1.99	30	30	0.49	1.99	1.36	0.49	1	5	16	0.2	9.99	0.99	0.69	9.99	0.47	103	2	0.12	2	3240	4	0.26	1.99	0.99	164	19.99	0.009	9.99	9.99	4	9.99	69
KMR DC005	0.19	0.16	1.99	20	30	0.49	1.99	0.94	0.49	1	7	11	0.66	9.99	0.99	1.54	9.99	0.33	73	1	0.14	2	2090	5	0.25	1.99	1	131	19.99	0.01	9.99	9.99	11	9.99	42
KMR DC006	0.2	0.05	1.99	50	20	0.49	1.99	2.1	0.49	0.99	2	16	0.11	9.99	0.99	0.57	9.99	0.51	89	4	0.1	0.99	3390	2	0.21	1.99	0.99	274	19.99	0.009	9.99	9.99	3	9.99	65
KMR DC007	0.19	0.06	1.99	30	40	0.49	1.99	3.18	0.49	1	2	13	0.24	9.99	0.99	0.28	9.99	0.86	117	6	0.03	2	3170	2	0.19	1.99	0.99	446	19.99	0.009	9.99	9.99	4	9.99	65
KMR DC008	0.8	0.18	1.99	50	50	0.49	1.99	2.14	0.49	2	7	16	0.48	9.99	0.99	1.25	9.99	0.58	117	2	0.21	3	2440	5	0.27	199	1	227	19.99	0.009	9.99	9.99	9	9.99	63
ALM DC001	0.19	0.42	3	9.99	50	0.49	1.99	0.71	0.49	2	10	15	0.7	9.99	0.99	1.16	9.99	0.61	140	2	0.05	7	2750	7	0.36	1.99	1	77	19.99	0.02	9.99	9.99	11	9.99	44
ALM DC002	0.2	0.11	1.99	10	60	0.49	1.99	1.3	0.49	1	9	21	0.19	9.99	0.99	2.4	9.99	0.59	127	3	0.41	3	3350	4	0.61	1.99	0.99	73	19.99	0.01	9.99	9.99	5	9.99	50
NAG DC001	0.19	0.15	1.99	10	60	0.49	1.99	0.88	0.49	2	13	13	0.31	9.99	0.99	0.46	9.99	0.35	937	3	0.06	7	1740	3	0.2	1.99	0.99	132	19.99	0.01	9.99	9.99	8	9.99	75
KMR DC001 ash	0.5	0.95	1.99	220	130	0.49	1.99	10.6	0.49	2	12	50	0.67	9.99	0.99	0.95	9.99	3.3	427	9	0.11	7	9040	8	0.42	1.99	1	1260	19.99	0.01	9.99	9.99	17	9.99	264
KMR DC002 ash	0.6	1	2	240	180	0.49	1.99	10	0.49	3	15	48	0.79	9.99	0.99	2.41	9.99	2.57	458	10	0.34	11	11000	18	0.65	1.99	1	1305	19.99	0.02	9.99	9.99	20	9.99	274
KMR DC003 ash	0.2	1.35	4	120	170	0.8	1.99	9.3	0.49	4	25	44	2.55	10	0.99	0.8	9.99	2.95	407	18	0.1	20	9730	8	0.32	1.99	4	1440	19.99	0.01	9.99	9.99	95	9.99	202
KMR DC004 ash	0.5	1.42	1.99	210	160	0.49	1.99	7.88	0.49	5	19	58	1.02	9.99	0.99	5.38	10	2.27	621	10	0.92	14	11000	8	0.96	1.99	2	1075	19.99	0.02	9.99	9.99	27	9.99	427
KMR DC005 ash	0.5	1.13	2	190	190	0.49	1.99	8.18	0.49	7	14	65	1.64	9.99	0.99	4.14	10	2.84	654	16	0.36	19	11000	11	0.76	1.99	1	1385	19.99	0.02	9.99	9.99	29	9.99	595
KMR DC006 ash	0.4	1.03	2	350	190	0.49	1.99	16.2	0.5	4	13	82	0.66	9.99	0.99	2.04	9.99	5.67	520	22	0.44	13	11000	8	1.84	1.99	1	2860	19.99	0.02	9.99	9.99	20	9.99	293
KMR DC007 ash	0.5	0.79	1.99	260	240	0.49	1.99	19	0.49	5	11	90	0.68	9.99	0.99	1.29	9.99	6.5	657	35	0.16	24	11000	7	0.6	1.99	1	3130	19.99	0.01	9.99	9.99	18	9.99	405
KMR DC008 ash	0.7	1.39	1.99	260	150	0.49	1.99	7.63	0.49	5	22	55	1.14	9.99	1	4.08	10	3.41	449	11	0.91	14	11000	8	0.94	1.99	2	899	19.99	0.03	9.99	9.99	41	9.99	183
ALM DC001 ash	0.2	1.38	7	50	180	0.5	1.99	3.55	0.49	6	22	50	1.71	9.99	0.99	9.24	10	3.13	435	8	0.37	20	11000	13	1.71	1.99	3	488	19.99	0.06	9.99	9.99	28	9.99	179
ALM DC002 ash	0.2	0.61	1.99	50	170	0.49	1.99	4.36	0.49	2	10	36	0.67	9.99	0.99	9.6	9.99	1.89	381	13	1.55	7	11000	6	1.82	1.99	1	243	19.99	0.02	9.99	9.99	14	9.99	107
NAG DC001 ash	0.3	0.39	3	50	160	0.49	1.99	2.34	0.49	5	9	22	0.72	9.99	0.99	1.28	9.99	0.94	2330	4	0.18	7	5290	3	0.4	1.99	2	356	19.99	0.02	9.99	9.99	17	9.99	201

## Sheet: Harappa
		ME-ICP41	ME-ICP41	ME-ICP41	ME-ICP41	ME-ICP41	ME-ICP41	ME-ICP41	ME-ICP41	ME-ICP41	ME-ICP41	ME-ICP41	ME-ICP41	ME-ICP41	ME-ICP41	ME-ICP41	ME-ICP41	ME-ICP41	ME-ICP41	ME-ICP41	ME-ICP41	ME-ICP41	ME-ICP41	ME-ICP41	ME-ICP41	ME-ICP41	ME-ICP41	ME-ICP41	ME-ICP41	ME-ICP41	ME-ICP41	ME-ICP41	ME-ICP41	ME-ICP41	ME-ICP41	ME-ICP41
		Ag	Al	As	B	Ba	Be	Bi	Ca	Cd	Co	Cr	Cu	Fe	Ga	Hg	K	La	Mg	Mn	Mo	Na	Ni	P	Pb	S	Sb	Sc	Sr	Th	Ti	Tl	U	V	W	Zn
ID	context	ppm	%	ppm	ppm	ppm	ppm	ppm	%	ppm	ppm	ppm	ppm	%	ppm	ppm	%	ppm	%	ppm	ppm	%	ppm	ppm	ppm	%	ppm	ppm	ppm	ppm	%	ppm	ppm	ppm	ppm	ppm
HARP 201.03	1	0.9	1.41	13	20	90	0.49	2	6.1	0.49	8	24	40	2.38	9.99	0.99	0.87	10	1.02	395	4	0.43	24	3600	12	2.91	1.99	3	720	19.99	0.05	9.99	9.99	26	9.99	72
HARP 201.06	2	3.9	0.87	6	30	40	0.49	2	14.05	0.49	5	15	29	1.25	9.99	1	1.01	10	0.66	282	3	0.45	15	4580	8	10	1.99	2	3940	19.99	0.03	9.99	9.99	16	9.99	54
HARP 201.08	1	0.6	1.47	13	10	100	0.6	1.99	3.35	0.49	11	26	40	2.75	10	0.99	0.71	10	0.93	541	4	0.22	30	2210	16	1.53	1.99	3	310	19.99	0.04	9.99	9.99	27	9.99	80
HARP 201.11	4	4.8	0.86	6	40	30	0.49	2	17.2	0.49	4	13	29	1.08	9.99	1	1.02	10	0.49	251	4	0.39	12	3060	79	11	1.99	1	3890	19.99	0.02	9.99	10	14	9.99	47
HARP 201.19	2	2.2	0.71	9	20	40	0.49	1.99	16.8	0.49	4	14	41	1.03	9.99	1	0.66	9.99	0.61	199	3	0.28	11	2600	6	11	1.99	1	1920	19.99	0.02	9.99	9.99	13	9.99	39
HARP 201.21	4	2.1	1.84	17	40	130	0.6	1.99	4	0.49	10	31	73	2.78	10	1	0.98	10	1.33	487	4	0.3	34	3070	21	0.58	1.99	4	490	19.99	0.05	9.99	9.99	37	9.99	83
HARP 201.26	4	1.6	0.47	5	30	40	0.49	2	18	0.49	2	9	21	0.61	9.99	0.99	0.8	9.99	0.76	150	3	0.26	7	2170	3	11	1.99	1	4530	19.99	0.02	9.99	10	9	9.99	23
HARP 202.02	7	1	1.48	11	20	130	0.5	1.99	4.61	0.49	9	27	62	2.42	9.99	1	0.87	10	1.11	459	4	0.45	28	2850	15	0.99	1.99	3	517	19.99	0.05	9.99	9.99	29	9.99	73
HARP 202.03	7	0.7	1.46	11	20	120	0.5	1.99	4.04	0.49	10	27	75	2.44	10	0.99	0.84	10	1.12	462	4	0.42	28	3240	17	0.53	1.99	3	383	19.99	0.05	9.99	9.99	27	9.99	77
HARP 202.04	7	0.2	1.54	19	10	90	0.49	2	3.11	0.49	12	28	39	2.9	9.99	1	0.61	10	1.34	470	6	0.27	33	1130	15	0.32	1.99	3	239	19.99	0.06	9.99	9.99	30	9.99	71
HARP 202.05	7	0.6	1.45	17	10	90	0.5	1.99	3.55	0.49	10	28	50	2.57	9.99	0.99	0.71	10	1.25	453	5	0.33	30	1850	14	0.33	1.99	3	241	19.99	0.05	9.99	9.99	30	9.99	68
HARP 202.06	7	0.3	1.45	17	10	80	0.5	1.99	4.04	0.49	10	27	34	2.54	10	1	0.66	10	1.09	446	4	0.3	31	1110	13	0.31	1.99	3	203	19.99	0.05	9.99	9.99	31	9.99	61
HARP 202.07	7	1.5	1.5	14	20	110	0.5	1.99	3.96	0.49	10	29	63	2.53	10	0.99	0.93	10	1.21	483	4	0.45	29	2880	16	0.56	1.99	3	429	19.99	0.05	9.99	9.99	30	9.99	77
HARP 202.08	2	1.4	1.4	13	40	170	0.5	1.99	6.03	0.49	8	21	36	2.19	9.99	1	1.17	10	0.97	446	5	0.57	23	3720	11	1.84	2	2	1230	19.99	0.04	9.99	9.99	23	9.99	69
HARP 202.15	4	0.5	1.82	14	20	140	0.6	1.99	2.86	0.49	8	25	31	2.31	10	1	1.19	10	1.03	495	4	0.63	24	3030	8	0.76	1.99	3	293	19.99	0.05	9.99	9.99	30	9.99	64
HARP 202.01	7	0.6	1.48	12	20	110	0.5	1.99	4.14	0.49	10	27	63	2.39	10	1	0.81	10	1.09	466	5	0.39	28	2340	23	1.08	1.99	3	351	19.99	0.05	9.99	9.99	30	9.99	72

## Sheet: Kanmer
		ME-ICP41	ME-ICP41	ME-ICP41	ME-ICP41	ME-ICP41	ME-ICP41	ME-ICP41	ME-ICP41	ME-ICP41	ME-ICP41	ME-ICP41	ME-ICP41	ME-ICP41	ME-ICP41	ME-ICP41	ME-ICP41	ME-ICP41	ME-ICP41	ME-ICP41	ME-ICP41	ME-ICP41	ME-ICP41	ME-ICP41	ME-ICP41	ME-ICP41	ME-ICP41	ME-ICP41	ME-ICP41	ME-ICP41	ME-ICP41	ME-ICP41	ME-ICP41	ME-ICP41	ME-ICP41	ME-ICP41
		Ag	Al	As	B	Ba	Be	Bi	Ca	Cd	Co	Cr	Cu	Fe	Ga	Hg	K	La	Mg	Mn	Mo	Na	Ni	P	Pb	S	Sb	Sc	Sr	Th	Ti	Tl	U	V	W	Zn
ID	Context	ppm	%	ppm	ppm	ppm	ppm	ppm	%	ppm	ppm	ppm	ppm	%	ppm	ppm	%	ppm	%	ppm	ppm	%	ppm	ppm	ppm	%	ppm	ppm	ppm	ppm	%	ppm	ppm	ppm	ppm	ppm
KMR A001	2	0.19	1.11	4	20	100	0.5	1.99	5.99	0.49	7	19	28	1.2	9.99	0.99	0.71	10	0.4	216	0.99	0.3	20	5410	3	0.58	1.99	2	570	19.99	0.01	9.99	9.99	35	9.99	87
KMR A002	2	0.3	1.24	2	40	100	0.49	1.99	5.56	0.49	6	16	31	0.98	9.99	0.99	0.91	10	0.56	203	0.99	0.36	18	5900	4	0.18	1.99	2	494	19.99	0.02	9.99	9.99	23	9.99	96
KMR A003	2	0.5	0.63	2	40	70	0.49	1.99	8.62	0.49	7	12	34	1.04	9.99	1	0.53	10	0.42	177	0.99	0.26	17	4180	6	3.88	1.99	2	874	19.99	0.01	9.99	9.99	19	9.99	75
KMR A004	2	0.19	0.4	2	10	30	0.49	1.99	1.54	0.49	7	11	17	1.19	9.99	0.99	0.32	9.9	0.21	122	0.99	0.13	16	2980	4	0.3	1.99	2	162	19.99	0.01	9.99	9.99	19	9.99	67
KMRFL001	1	0.19	0.7	1.99	10	80	0.7	1.99	2.07	0.49	14	21	26	1.95	9.99	0.99	0.32	10	0.37	187	0.99	0.09	23	2150	8	0.05	1.99	4	157	19.99	0.01	9.99	9.99	30	9.99	71
KMR FL002	1	0.2	0.75	4	20	90	0.7	1.99	3.72	0.49	12	20	30	1.96	9.99	1	0.51	10	0.49	216	0.99	0.29	24	3800	6	0.1	1.99	4	268	19.99	0.01	9.99	9.99	33	9.99	88
KMR PL001	5	0.5	5.17	5	30	190	1.3	1.99	3.16	0.49	15	44	29	2.51	10	1	1.11	30	0.53	287	0.99	0.41	33	5530	17	0.13	1.99	7	426	19.99	0.03	9.99	9.99	57	9.99	123
KMR PL002	5	0.3	0.93	2	10	100	0.8	1.99	1.71	0.49	16	24	41	2.21	9.99	0.99	0.23	10	0.35	320	0.99	0.03	32	4300	7	0.03	1.99	5	166	19.99	0.01	9.99	9.99	31	9.99	102
KMR FP001	4	0.2	0.52	2	30	60	0.49	1.99	2.89	0.49	7	13	28	1.24	9.99	0.99	0.62	10	0.74	211	0.99	0.26	16	4210	3	0.18	1.99	2	330	19.99	0.01	9.99	9.99	20	9.99	102
KMR FP002	4	0.19	0.78	4	10	40	0.5	1.99	2.47	0.49	8	15	25	1.14	9.99	0.99	0.49	10	0.3	169	0.99	0.19	20	4140	6	0.08	1.99	2	261	19.99	0.01	9.99	9.99	25	9.99	76
KMR FP003	4	0.19	0.53	1.99	20	50	0.5	1.99	2.37	0.49	8	14	26	1.3	9.99	0.99	0.41	10	0.27	158	0.99	0.15	18	3590	4	0.43	1.99	2	314	19.99	0.01	9.99	9.99	26	9.99	79
KMR FP004	4	0.2	4.42	4	20	110	1.1	1.99	2.2	0.49	12	40	15	1.7	10	1	0.84	20	0.27	178	0.99	0.32	26	2270	14	0.1	1.99	5	215	19.99	0.02	9.99	9.99	37	9.99	88
KMR FP005 II	4	0.2	3.92	4	20	90	0.9	1.99	1.78	0.49	11	36	18	1.48	10	1	0.7	20	0.22	154	0.99	0.27	22	1720	11	0.08	1.99	4	157	19.99	0.02	9.99	9.99	36	9.99	74
KMR FP006	4	0.2	4.55	2	20	100	1.1	1.99	2.93	0.49	12	40	20	1.48	10	1	0.8	20	0.23	160	0.99	0.35	24	1680	13	0.68	1.99	4	212	19.99	0.02	9.99	9.99	39	9.99	79
KMR FP007	4	0.4	0.77	2	20	50	0.5	1.99	2.68	0.49	8	15	25	1.27	9.99	1	0.43	10	0.25	167	0.99	0.16	18	3030	5	0.1	2	2	281	19.99	0.01	9.99	9.99	25	9.99	73
KMR FP008	4	0.7	1.88	5	60	270	0.6	1.99	9.09	0.49	8	21	43	1.21	9.99	1	1.04	10	0.55	229	0.99	0.41	22	11000	6	0.37	1.99	3	1230	19.99	0.03	9.99	9.99	33	9.99	95
KMR CTR 001	6	0.19	0.35	1.99	9.99	50	0.49	1.99	0.26	0.49	4	14	9	1.39	9.99	1	0.06	10	0.13	126	0.99	0.01	8	310	5	0.02	1.99	2	41	19.99	0.01	9.99	9.99	21	9.99	20
KMR CTR 002	6	0.19	0.59	3	9.99	70	0.5	1.99	0.2	0.49	10	21	11	1.46	9.99	0.99	0.05	10	0.17	209	0.99	0.02	19	100	6	0.02	1.99	3	41	19.99	0.02	9.99	9.99	30	9.99	26

## Sheet: Shikarpur
		ME-ICP41	ME-ICP41	ME-ICP41	ME-ICP41	ME-ICP41	ME-ICP41	ME-ICP41	ME-ICP41	ME-ICP41	ME-ICP41	ME-ICP41	ME-ICP41	ME-ICP41	ME-ICP41	ME-ICP41	ME-ICP41	ME-ICP41	ME-ICP41	ME-ICP41	ME-ICP41	ME-ICP41	ME-ICP41	ME-ICP41	ME-ICP41	ME-ICP41	ME-ICP41	ME-ICP41	ME-ICP41	ME-ICP41	ME-ICP41	ME-ICP41	ME-ICP41	ME-ICP41	ME-ICP41	ME-ICP41
		Ag	Al	As	B	Ba	Be	Bi	Ca	Cd	Co	Cr	Cu	Fe	Ga	Hg	K	La	Mg	Mn	Mo	Na	Ni	P	Pb	S	Sb	Sc	Sr	Th	Ti	Tl	U	V	W	Zn
ID	Context	ppm	%	ppm	ppm	ppm	ppm	ppm	%	ppm	ppm	ppm	ppm	%	ppm	ppm	%	ppm	%	ppm	ppm	%	ppm	ppm	ppm	%	ppm	ppm	ppm	ppm	%	ppm	ppm	ppm	ppm	ppm
SKP P001	3	0.2	1.2	3	10	50	0.49	1.99	5.31	0.49	11	33	33	1.81	9.99	0.99	0.24	10	1.08	518	0.99	0.07	24	2440	4	0.14	1.99	4	227	19.99	0.02	9.99	9.99	38	9.99	49
SKP P002	3	0.5	1.06	5	30	70	0.49	1.99	5.87	0.49	8	27	48	1.52	9.99	1	0.27	10	0.95	407	0.99	0.98	20	3470	3	0.09	1.99	4	585	19.99	0.02	9.99	9.99	43	9.99	62
SKP FP001	4	0.3	1.29	3	20	90	0.49	1.99	5	0.49	11	36	37	1.95	10	0.99	0.27	10	1.13	550	0.99	0.26	25	2820	5	0.14	1.99	5	254	19.99	0.03	9.99	9.99	42	9.99	52
SKP FP002	4	0.7	1.07	3	30	120	0.49	1.99	5.99	0.49	9	29	69	1.65	9.99	0.99	0.27	10	0.89	352	0.99	0.72	21	4260	9	0.14	1.99	4	624	19.99	0.02	9.99	9.99	39	9.99	52
SKP FP003	4	0.2	1.06	3	40	60	0.49	1.99	4.6	0.49	8	28	43	1.6	9.99	0.99	0.3	10	0.93	351	0.99	0.63	20	2460	4	0.1	1.99	4	463	19.99	0.02	9.99	9.99	46	9.99	40
SKP PL 001	5	0.19	1.13	7	9.99	100	0.49	1.99	6.65	0.49	10	32	36	1.85	9.99	0.99	0.2	20	0.58	627	0.99	0.02	23	860	8	0.02	2	5	179	19.99	0.02	9.99	9.99	49	9.99	29
SKP PL002	5	0.19	2.01	4	20	70	0.6	1.99	4.77	0.49	16	55	37	2.87	10	0.99	0.41	10	1.02	623	1	0.08	40	630	7	0.16	1.99	7	190	19.99	0.03	9.99	9.99	64	9.99	51
SKP PL003	5	0.4	1.57	2	40	70	0.49	1.99	5	0.49	8	28	28	1.74	9.99	0.99	0.4	10	0.69	385	0.99	2.8	19	1550	6	0.19	1.99	4	388	19.99	0.08	9.99	9.99	39	9.99	28
SKP S003	1	0.19	1.41	1.99	20	50	0.5	1.99	6.12	0.49	13	39	28	2.17	10	0.99	0.31	10	0.72	436	0.99	1.73	29	950	8	0.17	1.99	5	326	19.99	0.02	9.99	9.99	57	9.99	31
SKP S012	1	0.4	1.04	3	30	70	0.49	1.99	5.02	0.49	8	27	41	1.61	9.99	0.99	0.29	10	0.81	327	0.99	2.22	20	2040	4	0.1	1.99	4	457	19.99	0.02	9.99	9.99	45	9.99	33
SKP S015	1	0.5	1.03	4	20	80	0.49	1.99	4.74	0.49	8	27	34	1.66	9.99	0.99	0.28	10	0.92	295	0.99	3.1	19	2070	4	0.15	1.99	4	649	19.99	0.02	9.99	9.99	33	9.99	41
SKP S018	2	0.19	1.39	5	10	100	0.49	1.99	5.07	0.49	12	38	33	2.07	10	1	0.25	10	1.17	584	0.99	0.66	27	2090	5	0.2	1.99	5	209	19.99	0.03	9.99	9.99	46	9.99	48
SKP S019	2	0.2	1.25	2	10	70	0.49	1.99	5.2	0.49	11	34	37	1.9	9.99	0.99	0.27	10	1.24	524	0.99	1.37	24	1690	6	0.04	1.99	4	242	19.99	0.02	9.99	9.99	39	9.99	39
SKP S020	1	0.2	1.06	2	10	70	0.49	1.99	5.25	0.49	10	30	30	1.68	9.99	1	0.22	10	1.08	529	0.99	1.21	21	1850	4	0.09	1.99	4	209	19.99	0.02	9.99	9.99	37	9.99	39
SKP S021	2	0.2	1.18	1.99	10	90	0.49	1.99	6.92	0.49	14	33	24	1.84	9.99	1	0.2	20	0.95	870	0.99	0.52	24	1110	6	0.07	1.99	5	168	19.99	0.02	9.99	9.99	50	9.99	26
SKP S022	2	0.19	1.46	6	20	100	0.49	1.99	4.98	0.49	13	41	31	2.23	9.99	0.99	0.27	20	1.26	669	0.99	0.6	30	1690	6	0.42	1.99	5	151	19.99	0.03	9.99	9.99	49	9.99	41
SKP CTR 001	6	0.19	0.82	4	9.99	30	0.49	1.99	0.16	0.49	8	26	13	1.71	9.99	0.99	0.14	10	0.27	248	0.99	0.01	20	110	3	0.009	1.99	3	32	19.99	0.02	9.99	9.99	42	9.99	20

## Sheet: Alamgirpur
		ME-ICP41	ME-ICP41	ME-ICP41	ME-ICP41	ME-ICP41	ME-ICP41	ME-ICP41	ME-ICP41	ME-ICP41	ME-ICP41	ME-ICP41	ME-ICP41	ME-ICP41	ME-ICP41	ME-ICP41	ME-ICP41	ME-ICP41	ME-ICP41	ME-ICP41	ME-ICP41	ME-ICP41	ME-ICP41	ME-ICP41	ME-ICP41	ME-ICP41	ME-ICP41	ME-ICP41	ME-ICP41	ME-ICP41	ME-ICP41	ME-ICP41	ME-ICP41	ME-ICP41	ME-ICP41	ME-ICP41
		Ag	Al	As	B	Ba	Be	Bi	Ca	Cd	Co	Cr	Cu	Fe	Ga	Hg	K	La	Mg	Mn	Mo	Na	Ni	P	Pb	S	Sb	Sc	Sr	Th	Ti	Tl	U	V	W	Zn
ID	Context	ppm	%	ppm	ppm	ppm	ppm	ppm	%	ppm	ppm	ppm	ppm	%	ppm	ppm	%	ppm	%	ppm	ppm	%	ppm	ppm	ppm	%	ppm	ppm	ppm	ppm	%	ppm	ppm	ppm	ppm	ppm
ALM 128-45	3	1.99	1.64	9	20	120	0.7	<2	1.04	<0.5	10	28	30	2.39	10	1	1.32	10	0.79	546	1	0.04	27	4730	10	0.01	<2	4	58	<20	0.08	<10	<10	37	<10	92
ALM 127-43	3	0.4	1.56	7	20	150	0.6	<2	1.54	<0.5	9	25	23	2.25	10	<1	1.26	10	0.69	627	1	0.05	24	6970	8	0.01	2	3	81	<20	0.07	<10	<10	38	<10	84
ALM 114-17	1	0.2	1.55	5	10	120	0.7	<2	1.2	<0.5	10	25	31	2.38	10	<1	1.3	10	0.81	587	1	0.03	26	5660	10	0.01	<2	4	73	<20	0.08	<10	<10	30	<10	91
ALM 106-6	1	0.2	1.87	8	10	150	0.8	<2	1.33	<0.5	11	30	30	2.78	10	1	1.43	10	0.9	684	1	0.04	31	6230	11	0.01	<2	4	86	<20	0.08	<10	<10	38	<10	95
ALM 108-10	3	1.99	1.48	6	10	120	0.6	<2	1.36	<0.5	9	26	32	2.23	10	1	0.91	10	0.88	465	<1	0.02	23	4830	8	0.01	<2	3	141	<20	0.07	<10	<10	30	<10	79
ALM 106-13	3	1.99	1.84	7	10	160	0.8	<2	1.55	<0.5	10	31	32	2.53	10	<1	1.35	10	0.96	687	1	0.04	29	6830	11	0.01	<2	4	106	<20	0.08	<10	<10	35	<10	95
ALM 116-21	2	1.99	1.63	5	20	90	0.8	<2	0.97	<0.5	10	27	29	2.47	<10	<1	1.6	10	0.86	495	<1	0.03	27	4390	12	0.01	<2	4	60	<20	0.08	<10	<10	32	<10	125
ALM 112-15	3	0.3	1.59	5	20	210	0.6	<2	3.11	<0.5	8	28	41	2.02	<10	<1	1.62	10	1.12	670	1	0.08	23	11000	7	0.02	2	3	167	<20	0.07	<10	<10	31	<10	103
ALM 122-33	2	0.3	1.53	6	20	200	0.6	<2	2.31	<0.5	9	25	38	2.04	<10	<1	1.6	10	0.94	800	1	0.07	25	11000	8	0.02	<2	3	126	<20	0.07	<10	<10	31	<10	113
ALM 118-25	1	0.2	1.52	6	20	190	0.7	<2	1.55	<0.5	9	25	38	2.3	10	1	1.47	10	0.87	815	1	0.04	25	7290	9	0.01	<2	3	103	<20	0.07	<10	<10	32	<10	145
ALM 115-19	2	1.99	1.8	5	20	120	0.8	<2	1.3	<0.5	11	31	32	2.64	10	<1	1.66	10	0.93	576	<1	0.03	31	5970	13	0.01	<2	4	80	<20	0.09	<10	<10	38	<10	124
ALM 121-31	1	0.8	1.53	3	30	220	0.6	<2	2.39	<0.5	9	24	48	2.02	10	<1	1.67	10	0.88	973	2	0.07	24	11000	8	0.02	<2	3	137	<20	0.07	<10	<10	32	<10	114
ALM 107-8	1	0.2	1.64	9	10	130	0.7	<2	1.56	<0.5	10	27	31	2.45	10	1	1.16	10	0.95	619	1	0.03	27	6660	10	0.02	2	4	112	<20	0.08	<10	<10	33	<10	94
ALM 125-39	1	0.2	1.53	6	20	170	0.6	<2	1.8	<0.5	8	27	38	1.95	<10	<1	1.67	10	0.87	596	1	0.09	21	8240	6	0.02	<2	3	98	<20	0.07	<10	<10	30	<10	89
ALM 117-23	1	0.3	1.61	7	10	120	0.7	<2	1.37	<0.5	9	28	35	2.39	10	<1	1.26	10	0.98	544	1	0.03	25	6030	10	0.02	<2	4	82	<20	0.08	<10	<10	33	<10	88
ALM 100-12	3	0.3	1.51	6	10	120	0.6	<2	1.34	<0.5	9	27	33	2.24	10	<1	1.09	10	0.99	507	1	0.03	23	5590	9	0.02	<2	3	95	<20	0.07	<10	<10	31	<10	81
