# Supplementary material for: 'Not all that burns is wood'. A social perspective on fuel exploitation and use during the Indus urban period (2600-1900 BC)
Source: PLoS One. 2018 Mar 7;13(3):e0192364. doi: 10.1371/journal.pone.0192364 (PMC5841642; doi:10.1371/journal.pone.0192364)
Supplement: S1 Folder — (ZIP) [file pone.0192364.s009.zip]

Archive with 20 entries (17 files):
- S10_R_script_data/
- S10_R_script_data/.DS_Store
- __MACOSX/
- __MACOSX/S10_R_script_data/
- __MACOSX/S10_R_script_data/._.DS_Store
- S10_R_script_data/.Rapp.history
- S10_R_script_data/.RData
- S10_R_script_data/.Rhistory
- S10_R_script_data/chem_alamgirpur.csv
- __MACOSX/S10_R_script_data/._chem_alamgirpur.csv
- S10_R_script_data/chem_harappa.csv
- __MACOSX/S10_R_script_data/._chem_harappa.csv
- S10_R_script_data/chem_kanmer.csv
- __MACOSX/S10_R_script_data/._chem_kanmer.csv
- S10_R_script_data/chem_shikarpur.csv
- __MACOSX/S10_R_script_data/._chem_shikarpur.csv
- S10_R_script_data/phyto_charc_round.csv
- __MACOSX/S10_R_script_data/._phyto_charc_round.csv
- S10_R_script_data/script_CA_PCA.R
- __MACOSX/S10_R_script_data/._script_CA_PCA.R
