# Supplementary material for: 'Not all that burns is wood'. A social perspective on fuel exploitation and use during the Indus urban period (2600-1900 BC)
Source: PLoS One. 2018 Mar 7;13(3):e0192364. doi: 10.1371/journal.pone.0192364 (PMC5841642; doi:10.1371/journal.pone.0192364)
Supplement: S1 Folder — (ZIP) [file pone.0192364.s009.zip › S10_R_script_data/phyto_charc_round.csv]

site	Dry_thorn_scrubland	Hygrophile	Anthropogenic	Mountain_forest	Mangrove	Non-wood	Undetermined charcoal	Grass_leaf.stem	inflorescence	Woody morphotypes	Undetermined phytoliths
Harappa_floor	62	48	4	36	0	0	8	140	270	308	284
Harappa_ash	0	0	0	0	0	0	0	1	5	2	4
Harappa_fireplace	15	34	4	8	0	0	2	9	11	25	42
Harappa_street	0	0	0	0	0	0	0	1	2	0	2
Harappa_pit	39	26	8	6	0	0	12	0	0	0	0
Kanmer_ash	82	6	0	0	2	2	21	118	14	14	1
Kanmer_floor	81	33	8	0	0	0	14	122	3	13	0
Kanmer_occupation	82	10	2	0	6	0	33	0	0	0	0
Kanmer_plaster	0	0	0	0	0	0	0	124	3	4	1
Kanmer_fireplace	66	4	3	0	3	5	19	118	25	31	1
Shikarpur_pit	30	8	0	0	0	1	5	141	7	1	2
Shikarpur_plaster	0	0	0	0	0	0	0	95	5	3	0
Shikarpur_ash	0	0	0	0	0	0	0	119	4	23	1
Shikarpur_fireplace	33	16	0	0	0	0	17	160	10	32	0
Shikarpur_floor	32	2	0	0	6	0	10	95	14	2	1
Shikarpur_occupation	21	1	0	0	0	0	16	0	0	0	0
Alamgirpur_floor	2	0	0	0	0	23	5	141	6	14	0
Alamgirpur_ash	14	0	0	0	0	2	1	185	36	18	0
Alamgirpur_pit	5	0	0	0	0	20	3	155	6	14	4
